# Supplementary material for: Geometric morphometrics as a tool to understand biogeographical and evolutionary patterns in crane fly genus Ischnotoma Skuse (Diptera, Tipulidae)
Source: PeerJ. 2022 Mar 17;10:e13123. doi: 10.7717/peerj.13123 (PMC8934531; doi:10.7717/peerj.13123)
Supplement: Supplemental Information 1 [file peerj-10-13123-s001.morphoj]

<?xml version="1.0" encoding="UTF-8"?>

<morphojroot version="1.07a">
  <morphojproject>
    <morphojproject_contents visiblename="IcrioIschNeo" lollipopcolor="-16776961" lollipopgraphpointsize="9.0" lollipoplandmarknumbercolor="-65536" lollipopshowlandmarknumber="true" outlinedefaultgraphpointsize="9.0" outlinelandmarknumbercolor="-65536" outlineshowlandmarknumber="true" outlineshowstartingshape="true" outlinestartingconfigcolor="-16711681" outlinetargetconfigcolor="-16776961" transgridgraphpointsize="9.0" transgridgridcolor="-16711681" transgridLandmarkNumberColor="-65536" transgridlollipopcolor="-16776961" transgridshowlandmarknumber="true" transgridShowLollipop="true" wireframedefaultgraphpointsize="9.0" wireframelandmarknumbercolor="-65536" wireframeshowlandmarknumber="true" wireframeshowstartingshape="true" wireframestartingconfigcolor="-16711681" wireframetargetconfigcolor="-16776961">
      <uniquenumber>56</uniquenumber>
    </morphojproject_contents>
    <morphojset>
      <morphojset_contents visiblename="IcrioIschNeo" uniqueid="1" alignmentmethod="1" dimension="2" hasprocrustesfit="true" hasrawdata="true" linkedoutlinenumber="0" linkedwireframenumber="0" nincl="45" nlmk="22" nobs="45" objsymmetry="false" procsumsquare="0.19291822471575437" procrustesfitfromparentset="false">
        <alignmentvectors>
          <vector>0.0 </vector>
          <vector>0.0 </vector>
          <vector>0.0 </vector>
          <vector>0.0 </vector>
          <vector>0.0 </vector>
          <vector>0.0 </vector>
          <vector>0.0 </vector>
          <vector>0.0 </vector>
          <vector>0.0 </vector>
          <vector>0.0 </vector>
          <vector>0.0 </vector>
          <vector>0.0 </vector>
          <vector>0.0 </vector>
          <vector>0.0 </vector>
          <vector>0.0 </vector>
          <vector>0.0 </vector>
          <vector>0.0 </vector>
          <vector>0.0 </vector>
          <vector>0.0 </vector>
          <vector>0.0 </vector>
          <vector>0.0 </vector>
          <vector>0.0 </vector>
        </alignmentvectors>
        <datavector>
          <datamatrix visiblename="IcrioIschNeo, raw data" covarfromorigin="false" matrixtype="0" iscoordinates="true" issymmetrycomponent="false" isasymmetrycomponent="false">
            <data>
              <vector>14.443724 8.18037 15.170867999999999 7.93248 16.674733999999997 7.056602 17.583664 5.238741999999999 17.162250999999998 4.70991 16.212006 4.321549 15.336127999999999 4.081922 14.162782 3.9083989999999997 12.824176 3.7927169999999997 12.097031999999999 3.8009799999999996 7.544118999999999 4.7016469999999995 4.404179 6.395562 12.097031999999999 8.196895999999999 13.319956 7.6102229999999995 14.534616999999999 7.742431 14.427197999999999 7.593697 15.270024 7.164021 15.749277999999999 6.610399999999999 12.700230999999999 6.577348 14.551143 6.188987 14.939504 6.065042 5.594050999999999 6.783923 </vector>
              <vector>22.045848000000003 8.21029 23.208295000000003 8.031452000000002 25.980284 6.966553000000001 28.402726 3.7312110000000005 27.378472000000002 2.828892 26.134735000000003 2.3330230000000003 24.947901 1.9428310000000002 22.891264000000003 1.5607680000000002 20.249339000000003 1.0486410000000002 18.769861000000002 0.8860610000000001 9.67351 1.3494140000000001 3.9832100000000006 3.1134070000000005 16.575031000000003 8.031452000000002 20.070501000000004 7.129133 22.119009000000002 7.568099000000001 22.078364 7.226681000000001 24.004937 6.600748 24.809708000000004 6.039847000000001 19.477084 5.511462000000001 23.045715 5.300108000000001 23.622874000000003 4.991206000000001 5.592752000000001 4.300241000000001 </vector>
              <vector>20.845026 9.980496 22.43133 9.724374000000001 24.777738 8.691624000000001 26.058348000000002 6.882246 25.595676 6.014736 24.513354 5.337252 23.100552 4.816746 20.952432 4.395384 19.010862 3.96576 18.118566 3.8748780000000003 10.476216 4.131 5.717304 5.6512080000000005 17.548488 9.517824000000001 19.324818 9.038628000000001 21.216816 9.352584 21.200292 9.179082000000001 23.001408 8.732934 23.414508 8.253738 18.531666 7.658874 21.662964000000002 7.51842 22.480902 7.295346 6.9566040000000005 6.626124 </vector>
              <vector>13.974424 7.321904000000001 14.668600000000001 7.173152000000001 16.15612 6.454184000000001 16.932936 5.131944000000001 16.561056 4.6526320000000005 15.825560000000001 4.280752000000001 14.726448000000001 4.057624000000001 13.792616 3.983248 12.569544 4.024568 12.02412 4.024568 7.68552 4.5782560000000005 5.33028 5.49556 11.743144000000001 7.197944000000001 12.850520000000001 6.801272 14.057064 6.9582880000000005 14.048800000000002 6.867384 15.015688 6.487240000000001 15.313192 6.115360000000001 12.412528 6.024456000000001 14.189288000000001 5.793064 14.619016 5.636048000000001 5.90876 6.016192 </vector>
              <vector>14.848611 7.411911 15.749277999999999 7.180547 17.211828999999998 6.486454999999999 18.112496 4.999115 17.624979 4.478546 16.881308999999998 4.114974 16.261584 3.900136 14.716403 3.693561 13.311693 3.5944049999999996 12.683705 3.5530899999999996 7.750693999999999 4.238919 4.751225 5.2635309999999995 12.229239999999999 7.279703 13.650476 6.816974999999999 15.121289999999998 6.949183 15.013871 6.8004489999999995 16.145902 6.412088 16.426844 6.0319899999999995 13.311693 5.916308 15.236972 5.676680999999999 15.559228999999998 5.569261999999999 5.494895 5.891519 </vector>
              <vector>18.763002 9.352584 19.812276 9.203868 21.737322 8.435502 22.84443 6.750054 22.340448000000002 6.097356 21.778632 5.799924 20.820240000000002 5.395086 19.33308 5.064606 17.779824 4.800222 17.036244 4.7258640000000005 12.012948 4.783698 8.377668 5.973426 16.1109 8.898174000000001 17.498916 8.567694 19.093482 8.832078000000001 18.977814000000002 8.642052 20.498022 8.245476 20.671524 7.898472 17.325414000000002 7.460586 19.779228 7.320132 20.167542 7.204464000000001 9.278226 6.741792 </vector>
              <vector>14.883464000000002 7.7929520000000005 15.858616000000001 7.602880000000001 17.577528 6.842592000000001 18.486568000000002 5.264168000000001 18.089896 4.677424 17.379192 4.247696 16.453624 3.8840800000000004 15.131384 3.694008 13.586016 3.5700480000000003 12.867048 3.5617840000000003 7.949968 3.9584560000000004 4.9501360000000005 4.859232 12.346416000000001 7.470656000000001 13.709976000000001 7.057456 15.106592000000001 7.31364 15.106592000000001 7.1814160000000005 16.304872 6.850856 16.627168 6.487240000000001 13.362888000000002 6.107096 15.387568000000002 5.950080000000001 16.090008 5.644312 5.644312 5.5451440000000005 </vector>
              <vector>27.469536 9.230888 29.585120000000003 8.685464000000001 32.576688000000004 6.999608 33.403088000000004 4.7270080000000005 32.576688000000004 3.8758160000000004 31.419728000000003 3.3551840000000004 29.436368 2.859344 26.758832 2.56184 23.982128000000003 2.413088 23.023504000000003 2.4378800000000003 14.842144000000001 3.1155280000000003 8.288792 5.421184 21.973976 8.974704000000001 25.221728000000002 8.131776 27.667872000000003 8.338376 27.626552 8.214416 30.163600000000002 7.272320000000001 30.469368000000003 6.6607840000000005 24.023448000000002 6.594672 28.196768000000002 6.016192 28.560384000000003 5.892232000000001 9.768048 6.619464000000001 </vector>
              <vector>12.941424000000001 8.173096000000001 13.594280000000001 8.024344000000001 15.238816000000002 7.264056 15.974312000000001 5.933552000000001 15.561112000000001 5.3716 14.933048000000001 5.016248 13.96616 4.8013840000000005 12.833992 4.743536000000001 11.445640000000001 4.735272 10.850632000000001 4.743536000000001 6.462448 5.437712 4.247696 6.421128 10.470488000000001 8.115248000000001 11.726616 7.652464 13.081912 7.768160000000001 13.048856 7.660728000000001 14.098384000000001 7.239264 14.288456 6.900440000000001 11.387792000000001 6.826064000000001 13.189344 6.545088000000001 14.015744000000002 6.297168 4.776592 6.908704 </vector>
              <vector>20.048464000000003 8.974704000000001 20.899656 8.743312000000001 22.742528 7.743368 23.560664000000003 5.983136 23.064824 5.297224 22.263216 4.925344 21.312856 4.7270080000000005 19.453456000000003 4.611312 17.891560000000002 4.4873520000000005 17.164328 4.46256 11.19772 5.057568000000001 7.6276720000000005 6.3632800000000005 16.594112000000003 8.958176 18.478304 8.354904000000001 20.131104 8.42928 20.08152 8.297056000000001 21.304592000000003 7.834272 21.651680000000002 7.35496 17.742808 7.297112 20.271592000000002 6.8839120000000005 20.643472000000003 6.759952 8.627616 7.049192000000001 </vector>
              <vector>15.245235 9.023195999999999 15.873223 8.890988 17.922447 8.089476999999999 18.823114 6.684767 18.467805 6.048515999999999 17.567138 5.544473 16.559051999999998 5.255268 14.997345 5.106534 13.584371999999998 5.073481999999999 12.906806 5.048693 7.676327 5.594050999999999 4.230656 6.932657 12.254029 8.899251 13.749631999999998 8.329104 15.146078999999999 8.543942 15.005607999999999 8.411734 16.228531999999998 8.139054999999999 16.649945 7.684589999999999 13.476953 7.403648 15.476598999999998 7.230124999999999 16.385529 6.825238 4.9578 7.552382 </vector>
              <vector>15.005607999999999 8.337366999999999 15.600544 8.188633 16.839993999999997 7.560644999999999 17.616716 6.131145999999999 17.277932999999997 5.610576999999999 16.402055 5.189164 15.691436999999999 4.990851999999999 14.435460999999998 4.866906999999999 13.237326 4.825591999999999 12.568022999999998 4.833855 8.329104 5.247005 5.519684 6.420350999999999 11.890457 8.279525999999999 13.452164 7.7754829999999995 14.873399999999998 7.866376 14.856874 7.792008999999999 15.815382 7.535856 16.055009 7.114443 13.154696 6.940919999999999 14.889925999999999 6.858289999999999 15.443546999999999 6.569084999999999 6.081568 6.907868 </vector>
              <vector>15.451809999999998 8.907513999999999 16.393791999999998 8.667887 17.947236 7.949006 18.930533 6.560822 18.269493 5.775836999999999 17.294459 5.37095 16.451632999999998 5.131323 15.063448999999999 4.933011 13.600897999999999 4.79254 13.030750999999999 4.759487999999999 7.701116 5.2222159999999995 4.362864 6.511244 12.055717 8.833147 13.815736 8.229948 15.311338999999998 8.444785999999999 15.253497999999999 8.34563 16.534263 7.990321 16.980465 7.478014999999999 13.609160999999999 7.271439999999999 15.666647999999999 7.122706 16.550788999999998 6.7591339999999995 5.354424 7.064864999999999 </vector>
              <vector>13.708317 7.345807 14.237148999999999 7.263177 16.220269 6.486454999999999 16.996990999999998 5.238741999999999 16.526 4.718172999999999 15.650122 4.428967999999999 14.906452 4.255445 13.724843 4.139762999999999 12.758071999999999 4.04887 12.212714 4.040607 7.4449629999999996 4.4537569999999995 4.420705 5.486631999999999 11.163312999999999 7.164021 12.551497 6.7178189999999995 13.708317 6.973972 13.567846 6.866553 14.790769999999998 6.643452 15.187394 6.213775999999999 12.344921999999999 6.0319899999999995 14.080152 5.86673 14.774244 5.585788 5.189164 5.957623 </vector>
              <vector>17.633242 5.147849 18.376911999999997 4.982589 20.335243 4.081922 21.15328 2.346692 20.384821 1.908753 19.525468999999998 1.6691259999999999 18.616539 1.479077 17.319247999999998 1.2890279999999998 15.707963 1.1898719999999998 14.881663 1.2477129999999998 10.039544999999999 1.850912 5.751048 2.958154 13.832262 5.023904 15.997167999999999 4.4537569999999995 17.624979 4.726436 17.492770999999998 4.610754 18.707431999999997 4.181077999999999 19.137107999999998 3.7844539999999998 15.608806999999999 3.619194 17.542348999999998 3.4621969999999997 18.558698 2.9746799999999998 6.7178189999999995 3.619194 </vector>
              <vector>15.732752 4.858644 16.377266 4.734699 18.401701 3.96624 19.128845 2.545004 18.624802 2.024435 17.773712999999997 1.702178 17.137462 1.520392 15.650122 1.264239 14.253675 1.098979 13.245588999999999 1.0659269999999998 8.733991 1.214661 5.189164 2.197958 12.171399 4.585965 14.551143 4.21413 15.699699999999998 4.552912999999999 15.584017999999999 4.437231 16.592104 4.148026 17.434929999999998 3.6770349999999996 14.212359999999999 3.363041 16.212006 3.255622 16.592104 3.131677 6.147672 2.768105 </vector>
              <vector>10.849319 4.205867 11.345099 4.114974 13.080328999999999 3.520038 13.848787999999999 2.4127959999999997 13.526530999999999 1.8343859999999999 13.039014 1.5286549999999999 12.229239999999999 1.2477129999999998 11.022841999999999 1.0824529999999999 9.940389 1.008086 9.295874999999999 1.0246119999999999 4.999115 1.437762 2.189695 2.528478 8.320841 4.081922 9.75034 3.643983 10.832792999999999 3.8257689999999998 10.717111 3.7100869999999997 11.749986 3.495249 12.220977 3.123414 9.593342999999999 2.883787 11.088946 2.80942 11.906982999999999 2.470637 2.8259459999999996 2.9746799999999998 </vector>
              <vector>14.982632 7.371488 15.552848000000001 7.297112 17.296552000000002 6.644256 18.122952 5.4707680000000005 17.718016000000002 5.057568000000001 17.040368 4.743536000000001 16.313136 4.5038800000000005 15.156176 4.297280000000001 14.040536000000001 4.156792 13.437264 4.17332 9.239152 4.5452 6.098832000000001 5.561672000000001 12.280304000000001 7.280584 14.024008 6.784744000000001 15.081800000000001 7.016136 14.999160000000002 6.892176 15.974312000000001 6.7351600000000005 16.19744 6.355016 13.908312 5.983136 15.461944 5.900496 15.9082 5.751744 6.793008 6.057512 </vector>
              <vector>11.531772 3.64722 12.195648 3.516084 13.449636 2.901384 14.056140000000001 1.819512 13.777476 1.442496 13.064424 1.163832 12.343176 1.032696 11.318676 0.991716 10.40892 1.008108 9.884376 1.008108 6.261744 1.581828 3.589848 2.442408 9.163128 3.639024 10.499076 3.147264 11.613732 3.2620080000000002 11.589144000000001 3.188244 12.343176 2.975148 12.695604 2.58174 10.343352 2.524368 11.753064 2.352252 12.359568 2.0571960000000002 4.163568 2.770248 </vector>
              <vector>20.938442 8.502627 22.012632 8.395208 23.929648 7.750693999999999 25.136045999999997 6.1146199999999995 24.516320999999998 5.412265 23.524760999999998 4.966063 22.830669 4.676857999999999 20.888863999999998 4.247182 18.996637 4.04887 18.120759 3.982766 12.377974 3.9910289999999997 7.866376 5.131323 16.947412999999997 8.064688 19.095793 7.601959999999999 21.095439 8.064688 20.905389999999997 7.849849999999999 22.004368999999997 7.577171 22.516675 7.180547 18.682643 6.502980999999999 21.219383999999998 6.577348 21.938264999999998 6.329458 9.031459 5.874993 </vector>
              <vector>14.716403 7.337543999999999 15.898012 7.0483389999999995 17.567138 6.0319899999999995 17.972025 4.924748 17.558875 4.46202 16.85652 4.189341 15.460073 4.057132999999999 14.294989999999999 4.015817999999999 13.105118 3.9910289999999997 12.477129999999999 3.96624 8.089476999999999 4.437231 5.147849 5.627103 11.23768 7.436699999999999 13.386059999999999 6.7178189999999995 14.774244 6.907868 14.666825 6.750870999999999 15.683174 6.428614 16.055009 5.924570999999999 12.807649999999999 5.9906749999999995 14.906452 5.726259 15.988904999999999 5.2635309999999995 6.040253 6.139409 </vector>
              <vector>14.395888000000001 7.421072000000001 15.007424 7.31364 16.536264000000003 6.602936000000001 17.354400000000002 5.1732640000000005 16.85856 4.743536000000001 16.114800000000002 4.4873520000000005 15.528056000000001 4.3386000000000005 14.445472 4.181584 13.131496 4.098944 12.511696 4.123736 8.363168 4.58652 5.512088 5.776536 11.561336 7.470656000000001 13.148024000000001 6.916968000000001 14.321512 7.140096000000001 14.238872 7.007872000000001 15.048744000000001 6.726896 15.544584 6.313696 13.032328000000001 6.198 14.610752000000002 6.040984000000001 15.263608000000001 5.751744 6.313696 6.198 </vector>
              <vector>12.503432 3.7766480000000002 12.949688 3.7105360000000003 14.362832000000001 3.239488 15.197496000000001 1.908984 14.776032 1.3305040000000001 14.238872 1.123904 13.503376000000001 0.958624 12.503432 0.8759840000000001 11.61092 0.8181360000000001 11.090288000000001 0.842928 7.197944000000001 1.4131440000000002 4.305544 2.322184 10.230832000000001 3.7931760000000003 11.561336 3.165112 12.553016000000001 3.4212960000000003 12.486904000000001 3.2560160000000002 13.255456 3.1072640000000002 13.602544 2.718856 11.205984 2.6610080000000003 12.89184 2.305656 13.189344 2.2147520000000003 4.974928 2.710592 </vector>
              <vector>13.271984000000002 7.619408000000001 14.222344000000001 7.421072000000001 15.569376 6.8095360000000005 16.114800000000002 5.875704000000001 15.866880000000002 5.388128 15.304928 5.041040000000001 14.577696000000001 4.826176 13.321568000000001 4.669160000000001 12.305096 4.520408000000001 11.586128 4.5617280000000004 8.164832 5.057568000000001 5.9914000000000005 5.941816 10.363056 7.578088 12.412528 6.991344000000001 13.619072000000001 7.18968 13.610808 7.082248000000001 14.536376 6.8178 14.519848000000001 6.487240000000001 12.305096 6.2889040000000005 13.990952 6.082304000000001 14.428944000000001 5.933552000000001 6.65252 6.355016 </vector>
              <vector>14.400666000000001 7.881948 15.65649 7.584516 17.7633 6.659172 18.779526 4.924152 18.30033 4.3127640000000005 17.176698000000002 3.916188 15.879564 3.734424 14.425452 3.7179 13.161366000000001 3.734424 12.583026 3.726162 7.196202 4.444956 3.544398 5.841234 11.054556 7.981092 13.442274000000001 7.006176 14.888124000000001 7.287084 14.805504 7.006176 16.102638 6.493932 16.590096 6.039522 12.97134 6.188238 15.086412000000001 5.758614000000001 15.648228 5.53554 4.610196 6.40305 </vector>
              <vector>13.857050999999998 7.7341679999999995 14.600720999999998 7.6102229999999995 16.220269 6.8417639999999995 16.939149999999998 5.627103 16.649945 5.04043 16.03022 4.7016469999999995 15.046923 4.46202 14.055363 4.37939 12.956384 4.354601 12.468867 4.3711269999999995 7.957268999999999 4.966063 5.1395859999999995 6.098094 11.022841999999999 7.659801 12.906806 7.064864999999999 14.063626 7.263177 14.071888999999999 7.040076 14.708139999999998 6.8417639999999995 15.170867999999999 6.527769999999999 12.427551999999999 6.428614 13.790947 6.345984 14.774244 5.998938 5.965885999999999 6.453403 </vector>
              <vector>18.668376000000002 10.007704 19.941032 9.9168 22.403704 9.206096 23.808584 7.4789200000000005 23.403648 6.545088000000001 22.411968 5.834384 21.081464 5.3220160000000005 19.379080000000002 4.842704 17.817184 4.611312 17.1478 4.536936 11.032440000000001 4.569992 6.487240000000001 5.685632 14.528112 9.338320000000001 17.354400000000002 8.751576 19.065048 9.346584 19.040256 9.007760000000001 20.49472 8.801160000000001 21.147576 8.363168 17.114744 7.7185760000000005 19.263384000000002 7.652464 19.742696000000002 7.619408000000001 7.68552 6.478976 </vector>
              <vector>22.605984 17.887518 25.018533 17.714241 28.857285 16.234722 30.270159 13.622238000000001 29.150523 12.39597 27.737649 11.609559 25.59168 10.916451 22.92588 10.543239 19.980171000000002 10.210014000000001 18.967167 10.170027000000001 9.090378000000001 10.529910000000001 1.092978 12.169377 13.862160000000001 16.92783 20.899872000000002 16.594605 23.312421 17.007804 23.285763 16.767882 26.004879000000003 15.941484 26.831277 15.501627000000001 20.353383 14.888493 23.85891 14.675229 24.831927 14.355333 2.26593 13.702212000000001 </vector>
              <vector>13.791834000000001 9.103203 14.851035000000001 9.103203 16.999065 8.555085 18.036045 7.073685 17.791614000000003 6.407055000000001 17.169426 5.873751 16.102818 5.421924000000001 14.895477000000001 5.029353 13.502961 4.703445 13.051134000000001 4.636782 7.495884 4.4442 3.7331280000000002 5.273784 10.399428 8.473608 12.991878 8.177328000000001 14.280696 8.621748 14.236254 8.406945 15.088059000000001 8.347689 15.725061 7.999560000000001 12.569679 7.288488 14.169591 7.414407000000001 15.058431 7.25886 4.547898 5.910786 </vector>
              <vector>15.393968999999998 10.535324999999998 16.798679 10.196541999999999 18.963585 9.279349 20.219561 7.4449629999999996 19.541995 6.792185999999999 18.600013 6.3211949999999995 17.542348999999998 5.982412 16.220269 5.717995999999999 13.848787999999999 5.519684 13.386059999999999 5.4287909999999995 6.9243939999999995 5.668418 1.8591749999999998 7.221862 10.49401 10.419642999999999 14.195834 9.642921 15.592281 9.948652 15.567492 9.709024999999999 17.203566 9.147141 17.624979 8.783569 13.989258999999999 8.502627 15.931064 8.403471 16.930887 8.01511 2.834209 8.081214 </vector>
              <vector>14.303253 7.8167979999999995 15.270024 7.635012 17.319247999999998 6.783923 18.376911999999997 5.197426999999999 18.046391999999997 4.511597999999999 17.327510999999998 4.081922 15.972378999999998 3.6687719999999997 14.526354 3.5035119999999997 13.171221999999998 3.4208819999999998 12.617600999999999 3.4291449999999997 7.618486 3.9579769999999996 3.8340319999999997 5.37095 11.047630999999999 7.709378999999999 13.245588999999999 6.973972 14.807296 7.254913999999999 14.790769999999998 6.990498 15.699699999999998 6.775659999999999 16.286372999999998 6.3211949999999995 12.848965 6.023727 14.542879999999998 6.048515999999999 15.493125 5.660155 4.982589 5.883255999999999 </vector>
              <vector>21.03188 7.7929520000000005 22.387176 7.445864 24.469704 6.313696 25.428328 4.404712 24.907696 3.6444240000000003 23.866432000000003 3.2725440000000003 22.445024 3.090736 21.015352 3.01636 19.213800000000003 2.991568 18.602264 2.917192 12.313360000000001 3.5617840000000003 7.528504000000001 5.255904 16.965992 7.817744 19.742696000000002 7.0326640000000005 21.329384 7.164888 21.230216000000002 6.991344000000001 22.676416 6.3632800000000005 23.155728 5.925288 19.321232000000002 5.9170240000000005 21.354176000000002 5.5451440000000005 22.238424000000002 5.165 8.685464000000001 5.875704000000001 </vector>
              <vector>18.872691999999997 7.5275929999999995 20.194772 7.238388 23.103347999999997 6.0733049999999995 24.673318 3.7927169999999997 23.995752 2.768105 22.632357 2.156643 20.773182 1.7765449999999998 19.021425999999998 1.627811 16.831730999999998 1.603022 15.972378999999998 1.5534439999999998 9.510712999999999 2.181432 4.503335 4.395916 12.964647 7.519329999999999 17.054831999999998 6.461665999999999 19.203212 6.726082 19.194948999999998 6.436877 20.888863999999998 5.825415 21.706901 5.329635 16.674733999999997 5.213953 19.591573 4.7429619999999995 20.450924999999998 4.4950719999999995 6.089830999999999 5.007378 </vector>
              <vector>14.691614 6.065042 15.716225999999999 5.899782 17.724135 5.007378 18.558698 3.4291449999999997 18.137285 2.6937379999999997 17.534086 2.280588 16.170690999999998 1.784808 14.691614 1.6525999999999998 13.402586 1.5947589999999998 12.997698999999999 1.578233 7.725904999999999 2.2475359999999998 4.305022999999999 3.6274569999999997 11.675619 5.9080449999999995 13.584371999999998 5.12306 14.906452 5.478369 14.898188999999999 5.238741999999999 16.088061 4.974326 16.600367 4.511597999999999 13.047277 4.305022999999999 14.724666 4.123237 15.798855999999999 3.734876 5.3874759999999995 4.148026 </vector>
              <vector>20.717848 13.09844 22.1062 12.734824000000001 24.519288000000003 11.420848000000001 25.304368 9.239152 24.940752 8.768104000000001 23.858168000000003 8.404488 22.478080000000002 8.131776 20.817016000000002 8.082192000000001 19.346024 8.106984 18.684904 8.09872 12.627392 8.834216000000001 7.652464 10.627504 16.304872 13.156288 19.263384000000002 12.156344 21.114520000000002 12.387736 20.998824000000003 12.081968000000002 22.453288 11.420848000000001 23.321008000000003 10.900216 18.767544 11.156400000000001 21.345912000000002 10.710144000000001 21.891336000000003 10.5366 9.230888 11.139872 </vector>
              <vector>25.32916 11.065496000000001 26.783624000000003 10.726672 28.659552 9.79284 30.056168000000003 7.834272 29.395048000000003 6.900440000000001 28.312464000000002 6.330224 26.899320000000003 5.966608000000001 25.403536000000003 5.7682720000000005 23.22184 5.611256 22.692944 5.636048000000001 15.800768000000001 6.379808000000001 11.048968 8.379696000000001 20.899656 10.999384000000001 23.742472000000003 10.16472 25.568816 10.445696 25.519232000000002 10.222568 26.618344 9.801104 27.320784000000003 9.230888 23.312744000000002 8.900328 25.932432000000002 8.63588 26.494384 8.421016 12.536488 8.92512 </vector>
              <vector>13.048856 5.313752 14.131440000000001 5.049304 15.618960000000001 4.313808 16.48668 2.9833040000000004 16.15612 2.2891280000000003 15.412360000000001 1.8180800000000001 14.453736000000001 1.462728 13.114968000000001 1.2974480000000002 11.850576 1.28092 11.387792000000001 1.289184 6.900440000000001 1.8676640000000002 3.7022720000000002 3.22296 10.049024000000001 5.3220160000000005 11.875368 4.6361040000000004 13.238928000000001 4.768328 13.2224 4.569992 14.255400000000002 4.313808 14.660336000000001 3.908872 11.52828 3.7931760000000003 13.065384000000002 3.5865760000000004 14.17276 3.1320560000000004 4.569992 3.7022720000000002 </vector>
              <vector>20.763460000000002 13.658004 23.033912 13.269792 25.974912 11.99928 28.045376 9.011224 27.280716 8.223036 25.810216 7.7171840000000005 23.786808 7.2113320000000005 21.857512 6.917232 18.245964 6.693716 17.363664 6.52902 7.423084 6.693716 0.41174 9.1171 13.787408000000001 13.5286 19.128264 12.434548 21.139908000000002 12.916872 21.045796 12.622772 23.398596 11.88164 24.375008 11.23462 18.951804 10.493488 22.29278 10.458196000000001 23.363304 10.11704 2.493968 10.046456000000001 </vector>
              <vector>14.658562 8.263 15.435284 8.089476999999999 17.228355 7.197073 17.972025 5.5527359999999994 17.484507999999998 5.04043 16.757364 4.817329 15.856696999999999 4.561176 14.757717999999999 4.5363869999999995 13.386059999999999 4.54465 12.848965 4.602491 8.072951 5.412265 5.032166999999999 6.833500999999999 11.634304 8.238211 13.609160999999999 7.535856 14.815558999999999 7.767219999999999 14.782506999999999 7.585433999999999 15.774066999999999 7.296228999999999 16.245058 6.825238 13.171221999999998 6.825238 14.608984 6.742608 15.501387999999999 6.337720999999999 5.9493599999999995 7.172283999999999 </vector>
              <vector>15.526176999999999 5.337898 16.509473999999997 5.189164 18.748746999999998 4.181077999999999 19.616362 2.4954259999999997 19.219738 1.801334 18.434753 1.338606 16.922624 0.99156 15.707963 0.9171929999999999 14.534616999999999 0.8676149999999999 13.906628999999999 0.8676149999999999 8.543942 1.561707 4.668595 2.999469 12.080506 5.213953 14.410672 4.470282999999999 15.898012 4.734699 15.873223 4.519861 16.757364 4.247182 17.583664 3.8257689999999998 13.782684 3.6770349999999996 15.542703 3.6357199999999996 16.749101 3.214307 5.850204 3.478723 </vector>
              <vector>18.31176 15.691284000000001 20.20608 15.607092 23.331708000000003 14.649408000000001 24.762972 12.544608 24.142056 11.534304 22.858128 10.660812 21.595248 10.008324 19.721976 9.440028 17.301456 8.903304 16.78578 8.850684000000001 9.082212 8.57706 3.504492 9.818892 13.060284000000001 14.744124000000001 16.638444 14.333688 18.6801 15.017748000000001 18.659052 14.723076 20.427084 14.470500000000001 21.226908 13.975872 16.47006 12.849804 19.216824 13.028712 20.36394 12.828756 4.535844 10.545048 </vector>
              <vector>29.852196 8.174034 30.925553999999998 7.852944 33.723624 6.385104 34.81533 3.192552 34.026366 3.054942 32.742005999999996 2.834766 30.723726 2.733852 29.347625999999998 2.6145899999999997 25.081716 2.11002 24.384491999999998 2.009106 14.760966 1.678842 7.366722 2.944854 25.164282 7.999728 27.283476 7.394244 28.907274 7.421766 29.604498 7.284156 31.026468 6.852978 31.576908 6.128232 26.485338 5.926404 29.411844 5.82549 30.59529 5.311746 10.5501 4.348476 </vector>
              <vector>23.499530999999998 6.9915959999999995 24.348305 6.768612999999999 26.311994 5.552995999999999 27.167961 3.4670259999999997 26.412696 3.013867 25.261816 2.704568 23.816022999999998 2.452813 23.067951 2.30176 20.327417999999998 1.927724 19.730399 1.913338 11.846871 2.028426 6.754226999999999 3.4166749999999997 19.615311 6.898086999999999 21.600579 6.178787 22.924091 6.372998 23.319706 6.308261 24.621639 5.919839 24.765499 5.207732 21.097068999999998 4.783345 22.895319 4.912819 24.161286999999998 4.337378999999999 8.890547999999999 4.035273 </vector>
              <vector>30.249764999999996 8.102115 31.623479999999997 7.700279999999999 34.380255 6.186389999999999 35.24934 3.23337 34.352219999999996 2.8876049999999998 32.847674999999995 2.5138049999999996 31.016054999999998 2.1773849999999997 29.94138 2.0465549999999997 25.726784999999996 1.8222749999999999 24.95115 1.8876899999999999 14.830514999999998 3.04647 9.279584999999999 3.9248999999999996 25.521195 7.92456 27.73596 7.13958 29.380679999999998 7.298444999999999 29.903999999999996 7.214339999999999 31.716929999999998 6.709709999999999 31.69824 6.0368699999999995 27.035085 5.616345 29.94138 5.56962 31.277714999999997 4.943504999999999 11.709285 4.42953 </vector>
              <vector>30.226536 7.773616 31.160501999999997 7.50003 34.075607999999995 5.924551999999999 34.990705999999996 3.377372 34.169948 3.037748 33.047302 2.698124 30.839745999999998 2.386802 29.698231999999997 2.273594 26.03784 1.811328 25.264252 1.8018939999999999 15.820818 1.820762 8.688714 3.669826 25.405762 7.933993999999999 27.622752 7.122669999999999 29.2454 7.254746 29.868043999999998 7.141538 31.566164 6.566064 31.943524 5.84908 26.905768 5.6509659999999995 29.971818 5.3207759999999995 31.17937 4.8113399999999995 12.40571 4.320772 </vector>
            </data>
          </datamatrix>
          <datamatrix visiblename="IcrioIschNeo, centroid size" covarfromorigin="false" matrixtype="1" iscoordinates="false" issymmetrycomponent="false" isasymmetrycomponent="false">
            <data>
              <vector>17.42839500649644 2.8581007730486365 </vector>
              <vector>32.03199923426407 3.4667353792274676 </vector>
              <vector>26.97898692283959 3.2950583008840946 </vector>
              <vector>15.408785299704796 2.734937820767951 </vector>
              <vector>17.70148438936947 2.8736484998695957 </vector>
              <vector>19.167343852708868 2.9532079899567343 </vector>
              <vector>18.17337223715717 2.8999574588672394 </vector>
              <vector>33.166940312357504 3.5015536060862456 </vector>
              <vector>15.819077228574136 2.7612166312181885 </vector>
              <vector>21.27705286324271 3.0576291616136957 </vector>
              <vector>19.15141281323284 2.952376489053258 </vector>
              <vector>16.20666146734655 2.785422359406152 </vector>
              <vector>19.085146881376904 2.9489103823361345 </vector>
              <vector>16.21609410364199 2.7860042122681588 </vector>
              <vector>19.848914110784914 2.9881493008904885 </vector>
              <vector>18.24015832443916 2.9036256646764502 </vector>
              <vector>15.294720268738091 2.727507688369787 </vector>
              <vector>15.509572646456137 2.7414574233888667 </vector>
              <vector>13.641960377797187 2.6131503648006 </vector>
              <vector>22.308112479129647 3.1049504006129305 </vector>
              <vector>16.935426385532423 2.8294076637226313 </vector>
              <vector>15.452777743325623 2.7377887763956252 </vector>
              <vector>14.059608203730184 2.643306019972219 </vector>
              <vector>13.668012929030095 2.6150582801869042 </vector>
              <vector>19.72836867688077 2.98205763424822 </vector>
              <vector>15.467389369586916 2.7387338959543643 </vector>
              <vector>22.686589096616977 3.1217739612076634 </vector>
              <vector>38.56886568145761 3.6524453624399316 </vector>
              <vector>19.012096862523403 2.9450754535485575 </vector>
              <vector>23.979246707966748 3.1771887357601183 </vector>
              <vector>18.976433057605355 2.9431978438874036 </vector>
              <vector>23.367163801087866 3.151331780513644 </vector>
              <vector>26.386875761696132 3.272866756303282 </vector>
              <vector>18.80521570643335 2.9341342625522495 </vector>
              <vector>23.017282103364966 3.1362453295711354 </vector>
              <vector>24.719261059736294 3.2075827397372136 </vector>
              <vector>16.955976587387042 2.8306203727031107 </vector>
              <vector>35.874982874027815 3.5800401967006557 </vector>
              <vector>17.0085898253019 2.8337185002846095 </vector>
              <vector>19.51107703823292 2.970982357531246 </vector>
              <vector>28.353923075992125 3.34476540070566 </vector>
              <vector>34.99906140145618 3.5553212440285766 </vector>
              <vector>26.323794788194675 3.2704732749471166 </vector>
              <vector>33.866121881968326 3.5224151601845355 </vector>
              <vector>33.22939698628025 3.5034349355355925 </vector>
            </data>
            <namesvector>Centroid Size	Log Centroid Size</namesvector>
          </datamatrix>
          <datamatrix visiblename="IcrioIschNeo, Procrustes coordinates" covarfromorigin="false" matrixtype="2" iscoordinates="true" issymmetrycomponent="false" isasymmetrycomponent="false">
            <data>
              <vector>0.05124601658352062 0.12011081275790447 0.09358158677693215 0.10712110637272387 0.1817340745597885 0.05933205468323414 0.23714205138087088 -0.043584207403975714 0.21378996438980835 -0.07475018487685647 0.15984437565389203 -0.09872146652716902 0.10980484382264485 -0.11402245278949984 0.042548228304615035 -0.1260151655455096 -0.034333150729085916 -0.13496748960846008 -0.07613915059342617 -0.1357512348552367 -0.33985884082028506 -0.0919253940413175 -0.5235818102797037 -4.8960936503954916E-5 -0.08414796917461283 0.11698587498590542 -0.012481514685946394 0.08532594527164188 0.0572357068692357 0.09505405492517065 0.05134303501482136 0.08630736178205838 0.1006836948686698 0.06306842841421288 0.12918628857189898 0.03209330428778722 -0.04626059291157954 0.024886510440794693 0.060927345823351874 0.0058088706049338485 0.0836058081516298 -7.145267930793752E-4 -0.4558699915770384 0.024406758851240308 </vector>
              <vector>0.051599351590591286 0.10385024808491482 0.08735756139551472 0.09517127887495705 0.17087728700396507 0.05459246352726249 0.23763016696253528 -0.052575096783296776 0.20334489551677573 -0.07795441066879022 0.1632776459563103 -0.09009434027430988 0.12523019071360447 -0.09908812057943316 0.06014747267850928 -0.10549814916197882 -0.023491669726905046 -0.11438324067847389 -0.0699682915176571 -0.11549442412019197 -0.3520042040734523 -0.07680168785008744 -0.52455072697909 -0.006675699857173551 -0.11926641088035113 0.11285587460287863 -0.012815773218440988 0.07543263541688762 0.05217559593279723 0.08364039688177566 0.049999833502856326 0.07312102953166817 0.10833320859209834 0.04849736117815679 0.13189538111790383 0.028871789456565558 -0.035610404582768825 0.026639306242907845 0.07494648903795098 0.010542425257530458 0.09214720590841599 -6.289435953174979E-4 -0.47125480493116173 0.025979304513547956 </vector>
              <vector>0.0456538528267826 0.10263372532376565 0.10346971432157763 0.08805061690525562 0.18696661604357226 0.04227386045494872 0.22850230833705434 -0.028828398501186993 0.20856982394094342 -0.05941953062191471 0.16634536893967924 -0.08097402923293984 0.11240427051487566 -0.09565895350254462 0.03162777804481243 -0.10430253625224464 -0.04159878478412141 -0.11390532790951904 -0.07489533097764123 -0.11438374090257405 -0.3567121127013183 -0.08024532740521403 -0.5278801386538757 -0.008657013201058224 -0.07793970435545922 0.09617991236496744 -0.013646016690429506 0.07268418169153462 0.05735657253772759 0.07820366185781973 0.05618363306673414 0.07183250771341095 0.12134362574084494 0.04952484491377811 0.1351035795060883 0.03045282404819262 -0.04739427658859272 0.024213931034268332 0.06792914733054771 0.00892133200058394 0.09748823371585369 -0.0019850967172212308 -0.4788781601156591 0.023388555937893248 </vector>
              <vector>0.05018251135812612 0.10639136953537742 0.09530501623666386 0.09677216469809084 0.1920055642869482 0.05016451891617649 0.24255918545671637 -0.0356866036502571 0.2184278015325728 -0.06685315814001667 0.17067596242083763 -0.09105529237527374 0.09931605515589377 -0.10562753653736057 0.038625289098029675 -0.11053091092434912 -0.040848838217798 -0.10794869595789154 -0.07628171284117369 -0.10798710098528823 -0.35819782507645015 -0.07233094348841747 -0.5113738113810218 -0.012872604137694593 -0.09485108035405826 0.09819314689371014 -0.02279369184634945 0.07247869007834991 0.055577705094506276 0.0827663469056549 0.05504461847891606 0.07685334259147936 0.11788700128065051 0.05223471647528616 0.13724959211835347 0.028095644887522975 -0.05117896495926495 0.021981307579690707 0.06425120497246936 0.007081063245438789 0.09220531522903304 -0.0031022163396310642 -0.47378689804359553 0.020982750729403293 </vector>
              <vector>0.04881690010786098 0.1043847623329197 0.0996072553635051 0.09078562727376752 0.1819333160742788 0.05067866067560106 0.23199013064820276 -0.03394317390104819 0.20412683639682838 -0.06309825714208148 0.16186267393168388 -0.08322314335297822 0.12665593669653105 -0.09501444080842161 0.03919911377526733 -0.10579284707225875 -0.04029051532188693 -0.11058457102705237 -0.0758192737153046 -0.11255289813733971 -0.35435039560459924 -0.07093648099048602 -0.5233994648930185 -0.011242262884897235 -0.0994226565867134 0.09843380017423731 -0.01927655991951902 0.07143165948468537 0.06394821245258463 0.07806282810712686 0.05779704191174166 0.0697145420905923 0.1215750324859503 0.04710521891191545 0.13725324824265084 0.025446782229237967 -0.03895717922223414 0.02070563099217235 0.06975775543060088 0.006046955832342634 0.08795527892665976 -2.315762772716473E-4 -0.4809626871810681 0.023823183489236628 </vector>
              <vector>0.03785248143011456 0.11430861736897803 0.09152509189261931 0.10079432972987229 0.18728379926075658 0.05025868485794512 0.23547755038304172 -0.04338458119406968 0.20570366123829625 -0.0745040537202413 0.17484255691839 -0.08686843594875834 0.1228122902134319 -0.10259808780801323 0.04375777433703493 -0.11154644422541736 -0.0383863176610935 -0.11669860357037168 -0.07740838656175694 -0.11645475681515058 -0.3380691754155427 -0.08570453440868152 -0.520355320223918 -0.0038547490009143027 -0.10251356990687963 0.10536957628378668 -0.03214357310504275 0.08051148383256122 0.05212184657938828 0.08545245223881916 0.04507790517264415 0.0762218767876859 0.12181371437104732 0.04724960535669032 0.1289488774329697 0.02825429473172826 -0.04728633250383187 0.02398199130097118 0.07934464357961202 0.0031574572268595696 0.09892378275253016 -0.005014527838065479 -0.46932330018381024 0.031068404813786546 </vector>
              <vector>0.04388886118693124 0.11222425098187222 0.09679180627934662 0.09824865813780258 0.18852971330348633 0.05023176123598897 0.2327774596954678 -0.03981018306893651 0.20884383373661203 -0.07062216663365223 0.16821456629595471 -0.09166201636367632 0.11601432875974045 -0.10828610827876184 0.04265420484497439 -0.11394410615666152 -0.04272900894945315 -0.11516298479882818 -0.08226410475510156 -0.11301593151767145 -0.35111345210368533 -0.0734090890958269 -0.5127976384897857 -0.013002382026084678 -0.09680565123099527 0.10371852896763607 -0.023282016994832545 0.07604979310618869 0.054404847350337314 0.0850721787626461 0.05392306453748038 0.07780159252251315 0.11857976671461894 0.05529539014366712 0.13498972306468435 0.034135942029826824 -0.04580132923551536 0.025076870237503667 0.06490257773999362 0.009117568352530494 0.1024047042749548 -0.010226187377618965 -0.47212625602521585 0.022168620839544843 </vector>
              <vector>0.05119065569936868 0.10253077385132267 0.11503301279252093 0.08607690510565486 0.20540300186740676 0.03517761922183427 0.23042872777088896 -0.033509689798333894 0.2054688781667486 -0.05923147094757805 0.17049777391719484 -0.07496549943527735 0.11061337669845485 -0.08993410980034217 0.029786134069429406 -0.09891235687099324 -0.054063724177112395 -0.10340350962959766 -0.08302948199164575 -0.10265679544813289 -0.33020695595703425 -0.0821545910868353 -0.5280926068365125 -0.012520890280139328 -0.11480808857072838 0.09481224456655658 -0.016697036890383713 0.06932619295258076 0.057178624309002314 0.07557940565573505 0.05592934556559448 0.07181965510674347 0.1324946963476497 0.043397922514385394 0.14177225442013597 0.024912644693654833 -0.052835033671571864 0.02289905984632938 0.07312662607376114 0.005448720169123093 0.08419686633785628 0.0016657762120290387 -0.4833870459410265 0.023641993401279177 </vector>
              <vector>0.0465429190515619 0.10761798467792749 0.08798622559194266 0.09864350427638507 0.19257453778608224 0.051648222706643064 0.24003059043970343 -0.0320626301796874 0.21426274135722725 -0.06789826525968065 0.1747419551269294 -0.09080860630800427 0.11370550190803154 -0.1050663548946614 0.0420901210770978 -0.10950855073593341 -0.04576068124480294 -0.11098797137307127 -0.08341496999299775 -0.11087185238496702 -0.3616256652895976 -0.06996128690342214 -0.5026039715539988 -0.009206288443090033 -0.10985976239967053 0.10227533813139485 -0.02996955505971169 0.07382777192106622 0.055701878886671954 0.0820829961222502 0.05368411329441702 0.0752561532683081 0.12038333895095163 0.04931477646422778 0.13267121357105066 0.027994051816150254 -0.05085017485088955 0.021302435035381272 0.06334042710439848 0.004763478448758344 0.11577616479820836 -0.010363137082891967 -0.4694069485526027 0.02200823069691769 </vector>
              <vector>0.0610750723964339 0.10415641109343911 0.10108792871886943 0.09305777981445493 0.18757334074742255 0.045554261111472996 0.2256474134805011 -0.03747276816543938 0.20214285262988954 -0.0696183795107999 0.16432016141407516 -0.08692059095720843 0.11953061854730168 -0.09602581799309565 0.03205443881808327 -0.10101304077085221 -0.04148315476546765 -0.1064549243268817 -0.07570434475959223 -0.10743855492932562 -0.3562809767644058 -0.07795901299152039 -0.5239805905622127 -0.015620186145314095 -0.10148808545704023 0.10423024834313584 -0.012944270320629052 0.07536614892099848 0.06483187659367141 0.07847222557550618 0.062467740593289946 0.07225793904711553 0.11990615014019654 0.05018565364787878 0.13613157287822403 0.027545814026396536 -0.04778113832800696 0.025781652500994255 0.07106400226099593 0.005732309564984755 0.08857601397342213 -2.1388975928015837E-4 -0.4767466222350234 0.016396721903340104 </vector>
              <vector>0.05438602092738562 0.09938856595697788 0.08712173336099535 0.09193638603986054 0.1935077826740624 0.048296815155334766 0.23937452213064372 -0.025898436113174092 0.22025157719935298 -0.05883902775873819 0.17276145970828688 -0.08439790082045848 0.11982906102048614 -0.09864856497993198 0.038112843918009835 -0.10508932951457557 -0.03576865875875525 -0.10561733918961617 -0.07119390176080143 -0.10633290359579249 -0.34406694767182516 -0.07337285788653894 -0.5230071798413481 -4.8453903093286996E-4 -0.10206868520290022 0.09546773043878236 -0.024343947844113804 0.06439050718633328 0.04881633186974905 0.07442618719981742 0.04137390042256005 0.06763376210211107 0.10504173677033171 0.052332222874313224 0.12667691629396352 0.028224770108399053 -0.03939492095732281 0.016261285931889535 0.06495269088430643 0.005485020511255518 0.11208745775217792 -0.016436308442332896 -0.48444979289524387 0.031273953827018156 </vector>
              <vector>0.0714355450451338 0.10479284657303305 0.10810998101082618 0.09523636827144316 0.18430882042030275 0.05567308922174419 0.23139135175003686 -0.03308226767912451 0.21013866731229933 -0.06501922403435963 0.15580545612493005 -0.09049143553360448 0.11177369966527897 -0.10230218147583842 0.03414417354041764 -0.10918098297466508 -0.03989071102012055 -0.11099646557383391 -0.08120543607546714 -0.1100742335791088 -0.34276676956476965 -0.081933137176369 -0.5155790403547865 -0.007740457380068623 -0.12095361927332751 0.10314408491155996 -0.02479697295865992 0.07104612204469565 0.06300625901907547 0.07579228255095619 0.061938549120884215 0.0712020986494474 0.12097850697661466 0.05478398994398116 0.13553175787650976 0.028615481018972922 -0.043688025825554685 0.019695006232853647 0.06341949552576537 0.01350913373696446 0.09743839533712559 -0.0046882099245495155 -0.48054008365251794 0.02201809217586971 </vector>
              <vector>0.06084782077725178 0.10283380705481425 0.1098702080221663 0.0888852468874622 0.19026226690264922 0.04889624111118591 0.23974549481882326 -0.025338825034727036 0.2039516782259887 -0.06549288497366491 0.1522568096778103 -0.08527358291001416 0.10770574192317095 -0.09659122243281774 0.0346519909970665 -0.10493209052467199 -0.042226334278059115 -0.11013152326696173 -0.07216638552743371 -0.11101959753232782 -0.35084407444605176 -0.07888792035947834 -0.5239476971816266 -0.006389274514197515 -0.1172718255674832 0.1039500679492664 -0.025883631953369388 0.0697302941317492 0.05282233407647616 0.07878296209130961 0.049646337008149695 0.07366541370066193 0.11624540768691362 0.05314933000690051 0.13887620113522609 0.025642722073588742 -0.038142806422817276 0.019796190469650688 0.0694794253292837 0.008957334590500675 0.11527324384111855 -0.011398793872907969 -0.47115220504525296 0.02116610535467906 </vector>
              <vector>0.04608895975118643 0.09888155716048365 0.07862011392095478 0.09284727006274007 0.1995954423508311 0.04146496058097754 0.24535233510242613 -0.036905599829542605 0.21538788216913288 -0.06820801336766938 0.160854345151694 -0.08453445762181054 0.11463443774498612 -0.09395455245893491 0.04151763114093723 -0.09903693865482534 -0.018354980894988694 -0.10295986036446911 -0.05202486610132945 -0.10251921507498922 -0.3454993505282737 -0.06871126663001312 -0.530346852068639 3.1009338525448196E-4 -0.11133153782693349 0.09211323768003905 -0.026389513416531004 0.06214463945932136 0.0454545013563857 0.07592669990450349 0.03661502148486005 0.06953730901428132 0.11166236246141113 0.05362704831269073 0.13538638371073689 0.026427326960660122 -0.04035132639631259 0.02016566432463227 0.0664410733743575 0.006943493645790085 0.10877490293484561 -0.01159754168869636 -0.48208696542173934 0.028038145199575877 </vector>
              <vector>0.06211042068831608 0.09761293189290979 0.09962063070091137 0.0891678737569426 0.19826124361917039 0.04346681925560838 0.23928676946695754 -0.044157820762828925 0.20049720416290434 -0.0661568749443085 0.15712041280140174 -0.07813814226050078 0.11122952413309255 -0.08760448936869576 0.045762753816446004 -0.09700306582769232 -0.035517639568250686 -0.10177756276629382 -0.0771661178388353 -0.09875154030842334 -0.3213673868103019 -0.06765181583541369 -0.5374459101437944 -0.011178421507084622 -0.12957433797225207 0.09189972027788543 -0.02047198385895847 0.06283056109788389 0.061647836953360936 0.07634905614735736 0.05497487102927702 0.07052689388425983 0.11617491004995903 0.04869124532546854 0.1377916093695986 0.028620053556966212 -0.040178903271422955 0.02077980464536507 0.05733230514318271 0.012583743697935024 0.10849424967926427 -0.012125136562870125 -0.4885824621500282 0.022016166605529287 </vector>
              <vector>0.058491641929714074 0.09737531944313016 0.09334000248460525 0.08811637097887876 0.20121780449888585 0.03829677522385766 0.235615284450402 -0.04231446559255793 0.20603321076934059 -0.06889628612401344 0.15820808740264156 -0.08329301993540818 0.12262772157071801 -0.09082310263427204 0.040238147050346444 -0.0991504518094762 -0.03686540582107407 -0.102852964496505 -0.09213703826000283 -0.10080765982527372 -0.33866244263779544 -0.07537507278736388 -0.5289871287876461 -0.007956471343299458 -0.137500171725208 0.09607864763041767 -0.008677192424494507 0.06659696788935836 0.05553076801564763 0.08073972421761438 0.0487658051110162 0.07484237357375888 0.10286916965643962 0.05514749219134304 0.1471617574923495 0.026145590026978718 -0.030483925820673777 0.021287536725418315 0.07858017759598382 0.007753863810090623 0.09895741750599193 -5.046363262158726E-4 -0.47432369005718683 0.019593469163539018 </vector>
              <vector>0.04607040970242181 0.09835741450338213 0.07834956204204069 0.09126217900460783 0.19048451617123113 0.04834769083538808 0.23822239413034707 -0.02589154052438416 0.21580216079932904 -0.06298065243658432 0.1831702976991904 -0.08186819802169366 0.1295352178676604 -0.09838576129304608 0.05024439843303992 -0.10643171710742058 -0.020782976484273238 -0.10882181789350673 -0.06289269955986268 -0.10627055933028494 -0.34308135822430125 -0.06940668019321694 -0.5244316638790327 0.008378407081644394 -0.11968401254488048 0.09604173014312611 -0.02711346519868583 0.06410414948206969 0.044138701084226815 0.07352089045667358 0.03632162484216403 0.06621302933858848 0.10339355516321633 0.049779918419270416 0.13333767669547333 0.02437657090905565 -0.03915360052970085 0.014726379014424003 0.05855381723665064 0.006423505528182932 0.11126117542307838 -0.01759353398378854 -0.4817457308693319 0.03611859606751265 </vector>
              <vector>0.0452396128585262 0.09672920023217896 0.0818319735047932 0.09034621505150235 0.19244247043511 0.04342708640717736 0.24247941337916196 -0.03454467200737863 0.21522813776023114 -0.06008115547708989 0.17066267590410253 -0.07845983462507487 0.12308641080674176 -0.09190319790501555 0.04791848537652416 -0.10202102224408502 -0.02443256474267801 -0.1079923504321916 -0.0632775531034726 -0.10526463994912924 -0.3329816751590298 -0.06968803813264121 -0.5326556196021605 0.004531982568272412 -0.12927458637893505 0.09832874852672126 -0.018211341866819344 0.06153985711172141 0.05065221792130636 0.07353365257623609 0.04498916707733858 0.06576668862097056 0.10743372147391311 0.05293110182017688 0.1207905304239858 0.027804187770045726 -0.027912570009977322 0.010174691889187544 0.07205436412474829 5.463961017114496E-4 0.10044010087603779 -0.010289299458845215 -0.4865033710594486 0.03458440155554828 </vector>
              <vector>0.0487932779816116 0.0984753170966283 0.09770679250374366 0.08995187107019736 0.19071413947655685 0.04693496943909982 0.23699292005207795 -0.03142706735106468 0.21716703187883268 -0.059547201716177625 0.16534048400775578 -0.08116446505013002 0.11264819847631018 -0.09198300885050177 0.037577136917229366 -0.09669111078959362 -0.029208253014977273 -0.09700331948055259 -0.06767456268205646 -0.09787095993187812 -0.33436490158484045 -0.06180101464964976 -0.531761704020784 -0.0030842738182828063 -0.12493708300680825 0.09395240336718333 -0.026115645245198407 0.06009510286076354 0.05544133088652879 0.07035932974941247 0.053760095450845716 0.06490228149553814 0.10943035127131337 0.05051161119846657 0.13592531717519868 0.022248096949451616 -0.036525319067025726 0.014143459095030286 0.06716338081872629 0.0038525524780999307 0.11212636815204834 -0.016774850785268962 -0.49019935642708723 0.021920277623229522 </vector>
              <vector>0.0619298636756946 0.09312182509392722 0.10950460483890072 0.08390495331515979 0.19257719488553177 0.047200757609239564 0.23977541857413082 -0.03089480931104873 0.20920539583623182 -0.059746327055465134 0.16306036183966055 -0.07562637196327537 0.13078904965985358 -0.08571017072657765 0.04228174305868531 -0.0969311057963765 -0.04309702800072701 -0.09803317122992204 -0.08250085339148326 -0.09739285127128776 -0.33919468646378487 -0.07342434080455681 -0.5361422006489005 -0.003931613795421651 -0.11823696571868393 0.08993712704758926 -0.024082061825911667 0.06042174963569366 0.06714920019695077 0.07288800408641317 0.05779272803494492 0.06406657161247813 0.1058244069151387 0.04735875606090514 0.12709597456586194 0.02751877912997352 -0.047055653629858245 0.012996789705786542 0.06660548813757014 0.005893157492571969 0.09773519004271852 -0.008141496432871181 -0.4810171705825224 0.02452378759706448 </vector>
              <vector>0.04923366683618508 0.10345866269232008 0.11941676956274304 0.08778990573090217 0.21944591185108722 0.02969980472904481 0.244867512511075 -0.03547661266108103 0.22095639580131293 -0.0633841242585947 0.17968797455261418 -0.08038671804175501 0.09732682195147163 -0.08992150058608525 0.028391899621263556 -0.09379158417792335 -0.04208653019983246 -0.09670181137965024 -0.07921388727681512 -0.09891409286774529 -0.3396359996033593 -0.0762752101347395 -0.515305870211118 -0.009361420834765306 -0.15666017320235578 0.10510586369478342 -0.028725663091277186 0.06517332096700332 0.053185165759653034 0.07808595548541811 0.04704123099356723 0.0686663954460195 0.10759974831973665 0.05080419421799315 0.13021960488018242 0.021446824194879463 -0.06202148494437743 0.02140042522114734 0.062434482281493696 0.008288585663917897 0.1269226936343615 -0.01773658026084106 -0.4630802700276126 0.0220297171597523 </vector>
              <vector>0.053615470054124266 0.10146862015470051 0.09315987068041681 0.09410557657672994 0.19169455494329987 0.0470823597808014 0.2437280584488441 -0.04602116392897726 0.21134770890215457 -0.07352814399001767 0.16302307431499885 -0.08963477634663104 0.12490461720814472 -0.09888860955508576 0.05469757714837929 -0.10834373461596412 -0.03043949650952212 -0.11283410187504814 -0.07054944926030036 -0.1108255554448652 -0.33890075892731886 -0.07814231990168295 -0.5227549067082693 7.734541991565279E-4 -0.12989492161616836 0.10652512739341416 -0.027503757622463307 0.0696351496171536 0.04863018204418129 0.08331071891776443 0.043197652188402526 0.07480241079112834 0.09546954610816218 0.05607562461681291 0.12729367028821986 0.028999134853576084 -0.03548575904611821 0.023151062036344153 0.06662672057227793 0.011948815878342713 0.10870728845044336 -0.007203171733067113 -0.47056694166188573 0.027543522575414453 </vector>
              <vector>0.048885651343597195 0.10137603658105904 0.08068762771902245 0.09643032758939446 0.18109841555702194 0.062152308169680086 0.23985703233996575 -0.032990622939756985 0.20956870683570974 -0.07395567269324688 0.17119215731542942 -0.08842042757967106 0.11871616642081838 -0.09983707100769273 0.04745764150018554 -0.10523771200568378 -0.016191136010145234 -0.10892149911218847 -0.05325036218013679 -0.1069061670861744 -0.3301999324719247 -0.06441799575775567 -0.5357187615798623 0.001756656067941953 -0.11300972864364371 0.10365366173337608 -0.018518208375387684 0.05830016183700531 0.05224908564352739 0.07603963833901349 0.04746843524698397 0.06430908813892049 0.10215140848645161 0.05331274314122198 0.12667567207664757 0.025491397219375208 -0.04406251498752892 0.022534049651163776 0.07579222995883621 -0.003559921965607245 0.0969842796189666 -0.010205442949179792 -0.4878338658145389 0.029096464628805704 </vector>
              <vector>0.03371999008547344 0.10962522442085984 0.10297652960939019 0.09337140413738873 0.20075076648881882 0.046024681089314755 0.23914310116367585 -0.023641531069619588 0.22000393057496892 -0.058946588227420715 0.17809945589704626 -0.08336198281977052 0.12430262552008634 -0.09780044468577252 0.03196549182346095 -0.10702146501427537 -0.04298063504693528 -0.11605078154873501 -0.09554251654344785 -0.11173941854228706 -0.34601069717380556 -0.06918338963789364 -0.5042007195054978 -2.905476205903434E-4 -0.17962398053261525 0.1118587863136678 -0.030556235175924207 0.06514424710419187 0.05827234589492951 0.0774908042147288 0.05746344641847298 0.0696136150787835 0.12487789985869112 0.048522842092421636 0.1232435314314051 0.02429027098923984 -0.03981448842501447 0.013795784855317334 0.0834287705313171 -0.00439497155853396 0.11535583073997348 -0.016141506556377774 -0.4548744436344667 0.028834966985361844 </vector>
              <vector>0.027570942917123142 0.10942035144647076 0.09151782957343473 0.09543727530016861 0.19920545983941576 0.050329781251968506 0.2522731792496311 -0.03680816504212235 0.22849060106695077 -0.06824801534878537 0.17185512601343633 -0.08935146768333817 0.10622086567596613 -0.09971916960000161 0.032461098714919576 -0.10184500651529092 -0.03173542609799213 -0.10212446266377309 -0.061083136797460365 -0.1030485203532546 -0.3350492838356714 -0.07130366967066372 -0.521575870410357 -0.0036532851842164833 -0.1423121271706817 0.11150481736663068 -0.02033976231941261 0.06416378328528628 0.05277944377296396 0.07967335906480624 0.0488393447173024 0.0653611990335903 0.11509186556304746 0.04052023483659748 0.14021732323486877 0.01788925421840939 -0.043512755383392616 0.022233219415394877 0.06417499673912531 0.002309310671721687 0.0928986670026914 -0.008527446197553086 -0.46798838206590676 0.025786622367955443 </vector>
              <vector>0.04250936706760802 0.10648835166355054 0.0905732857648327 0.09791677079331373 0.19485576010037725 0.047002380038770324 0.2405204717857609 -0.032180114104907884 0.2213508559031099 -0.06993265823582459 0.18096922791098444 -0.09141122568621347 0.11715541946139858 -0.1062094362816093 0.0528765508092961 -0.11084858152707089 -0.018328878695074543 -0.1116678155866667 -0.04988777918948742 -0.11024881239067919 -0.3415203769908208 -0.06849476350143721 -0.523160968678035 0.006825315225005908 -0.1410242179932605 0.10372663777225048 -0.01952121833327256 0.06386047771108855 0.05551998396357664 0.0758578479651963 0.05588738797958333 0.06142509054757434 0.09699831257945653 0.04810429730426176 0.12670763171053945 0.027431074837581077 -0.050980095704637116 0.022989691782112322 0.037283622571383776 0.01663561118400547 0.10061791214249526 -0.006521407601652114 -0.46940225416581627 0.02925126809135009 </vector>
              <vector>0.04065306309093495 0.11266352210375515 0.09560408865517729 0.10035902999655544 0.19845177840602482 0.05319358222082987 0.24845746287796697 -0.0314223059795441 0.22465267318064708 -0.0695154122812703 0.1767108590458647 -0.0940292587750659 0.11528075922224422 -0.10767989144344978 0.03783548230761852 -0.11744287975813009 -0.03191371852321925 -0.11732458516306293 -0.06163920080712518 -0.11618887470313777 -0.32845666893228426 -0.07470645053709 -0.5195893940016734 0.003760268322414384 -0.1444689279757105 0.11056658068485728 -0.02495772834211319 0.06646179235243005 0.053615442905656625 0.0812167182299025 0.050318389548632166 0.06660560057552188 0.11246197897207602 0.04805095241626271 0.138084986890265 0.02465003481977949 -0.04220313680117145 0.022915470162067766 0.051209961567655976 0.005966501937529232 0.07197556089892557 0.0013470652374408527 -0.4620837121863952 0.03055253958140513 </vector>
              <vector>0.04391016611389456 0.09522939739798607 0.10602942332951376 0.08570124541041127 0.20252049661635116 0.03933338679129921 0.23382886501984398 -0.0314686071567234 0.20227930750576134 -0.06094965029256275 0.16395514499303096 -0.0784160580977891 0.10686196881155331 -0.09192306517841003 0.036939360907817846 -0.09607361256564112 -0.04018928592272652 -0.09859512294386645 -0.06659762980927612 -0.09752982999713253 -0.32217122542609367 -0.06762211454576045 -0.5260805124702449 -0.008370240718689437 -0.1844879559247517 0.08857029105518532 -0.0031906632192494986 0.06520149651416665 0.060321505502796656 0.07092905690492057 0.0591272945980474 0.06474453069545534 0.12787123832015534 0.03770369400192363 0.14840107394119106 0.02450088130855986 -0.020941494248355657 0.022052182522075622 0.06963361246671153 0.009230277238841901 0.09429834839266808 -0.001128963222764028 -0.49231903949863914 0.02888082487851575 </vector>
              <vector>0.037194566272060504 0.1069170168191667 0.09201326158166365 0.09652883132360432 0.19782070182750694 0.047099630024911736 0.23700814383763041 -0.03975839616005255 0.21779273537915575 -0.07186938614347416 0.18032579689787398 -0.09337089753495632 0.12068686587310824 -0.10630698867082604 0.05431339167828139 -0.11478850286637879 -0.021002500040439537 -0.1180118459592977 -0.04508417897589165 -0.11703610940623863 -0.3345439181316169 -0.07258758413561948 -0.5212359505526338 0.007221945376687789 -0.14459436496555525 0.10757102175673608 -0.013368969545698332 0.06683774226487517 0.05772816105047771 0.07721047168402753 0.05333146868250019 0.06653275831559251 0.09691464039442908 0.055081774685768185 0.12645423368473582 0.030815423945725198 -0.04390808497023533 0.024934618349577994 0.04023500546253979 0.015757057819644336 0.08470349640652478 -0.0010055936405097068 -0.47278450184641324 0.032227012151035905 </vector>
              <vector>0.04273774167764697 0.10196598684454644 0.10036728310145854 0.08410523875529369 0.18821105437626146 0.040057461361922606 0.23565865170224762 -0.03980599567072356 0.20567679935469194 -0.0652274286840666 0.16512761247734406 -0.08234989066681207 0.12008170537234733 -0.0936501190603303 0.06419643854062322 -0.10113266801015752 -0.03514442612093148 -0.10306048708661694 -0.05473277889127125 -0.10560090117888984 -0.32353224928691676 -0.07829437283002418 -0.530497441635827 5.936176556298883E-6 -0.16176121381069208 0.11022104627030388 -0.009668413731629523 0.06795703362082896 0.049430649993655595 0.07697005577152345 0.04775573212794163 0.06705054106294919 0.11444218889203699 0.03927371115888478 0.13105992750346462 0.022959993189965878 -0.021369831014285277 0.02096267566242713 0.059413365475215044 0.011620073589267595 0.10004890821852779 -0.007235604865099928 -0.4875017043219083 0.033207714588252425 </vector>
              <vector>0.03477681247464936 0.11127107824722243 0.08535425772132348 0.09957240579650495 0.1915241546744558 0.05021984348903236 0.243805206978704 -0.035747228215652245 0.22485601641088285 -0.0711732100913784 0.18599279945033392 -0.09225179825956979 0.11368212409962544 -0.11105690857368447 0.03708893495748804 -0.11661310550637108 -0.03458045978877514 -0.11801452465552742 -0.06376865705890282 -0.11637254721211891 -0.3262649676953914 -0.07757537941658837 -0.5227133395481718 0.0051714794321416555 -0.13714195382162142 0.11271574685192304 -0.02287287839146873 0.06915855201884258 0.060065718425926236 0.08055432569765152 0.05861552441463939 0.06666388001101478 0.10611415988582057 0.05332743824775554 0.13603246407944208 0.028085711949140894 -0.045859972915050694 0.019921689390800718 0.04356112918813645 0.017495135240856868 0.09278383280381682 -0.005039411708578458 -0.46105090634586726 0.02968682726658143 </vector>
              <vector>0.04396499919741731 0.10514675840344082 0.10204167240845015 0.09050978834157324 0.19140141745783087 0.04237436445436733 0.23276145660944586 -0.03920938343732034 0.21058981294863643 -0.0718447546920392 0.1660672507267604 -0.08793993536024501 0.10524192096722317 -0.09596108388165323 0.04403048726103584 -0.09938190212351579 -0.03310682915785955 -0.10073940961653834 -0.05928626733035925 -0.10401985535064369 -0.32866896443497773 -0.07743885142497871 -0.5338005667912414 -0.005682294209331711 -0.130128499492517 0.10554382254791188 -0.0111243439769938 0.07238011398479584 0.05679763477682754 0.07830429790489704 0.05258251147925426 0.0708563880556574 0.11460462669194231 0.04420735620119835 0.13520011326892126 0.02552704935305 -0.028991935464728665 0.024543148787779363 0.05813025837657353 0.00895519628604867 0.09605243900846609 -0.007176566426709335 -0.48435919453010495 0.02104575220225529 </vector>
              <vector>0.039736653046336994 0.11163438249961288 0.0897234854851624 0.09936827512121535 0.19910586377426923 0.052260138740193626 0.2565106120147964 -0.0359480123309059 0.22976529616462896 -0.07419482523171907 0.17739436663850253 -0.09610694335555255 0.1064457445429267 -0.10876850470845388 0.03966484560420787 -0.11275377645697275 -0.04360969648506426 -0.11162015884120761 -0.07633941159676307 -0.11266632216430535 -0.3216684227924654 -0.08253361414706484 -0.5099446514132715 0.006370617808005548 -0.18455661063327938 0.11696817323902688 -0.030406803253675032 0.07287599394056624 0.05148315552091349 0.0808728326461251 0.05088195504143901 0.06990200049623388 0.11467634573319228 0.045053754716731266 0.14524001662252892 0.025384307558872166 -0.046106134883281386 0.025791696968246968 0.06430285703778622 0.005131807623536084 0.09677819941231043 -0.005162093155679408 -0.44907766558120277 0.028140269033495598 </vector>
              <vector>0.03956705929497755 0.1150694180565604 0.09382522917463985 0.10457790854093178 0.1992213359955348 0.053768085280053765 0.24105773164854222 -0.03162789059246541 0.21740263342733757 -0.07005659163468105 0.18457111492144135 -0.09104900690857408 0.11122729576454492 -0.11515675294366924 0.03229520553839065 -0.11976155683053302 -0.036467029287650964 -0.12072304731897142 -0.058088256703814664 -0.12093311292686582 -0.3376290065526765 -0.0766416564855822 -0.5175018792613683 0.002440039626430718 -0.1213028382074108 0.11169378871052035 -0.02096143102586648 0.06678770484783375 0.05001958565122299 0.08349996062374067 0.04918161022484613 0.07077028135284637 0.1120821234427331 0.05471749100066821 0.13857788197619142 0.029244509233319248 -0.05087643770989645 0.024106117872050612 0.03817207203863517 0.011661503659184681 0.09465589577800865 -0.010763004000846163 -0.4590298961283649 0.028375810838047584 </vector>
              <vector>0.0347743741032295 0.1130247965513601 0.09530798120001953 0.09774970798270713 0.20083345812049105 0.041520951375481376 0.23589891024031137 -0.053111468467967396 0.22020923245120763 -0.0737991298287484 0.17323296862975654 -0.09005914434632724 0.11327511205479862 -0.10246848450291171 0.04098946323857188 -0.1052870612203557 -0.023132327350989457 -0.10479553564119394 -0.05192984652845972 -0.10540775864134541 -0.31597395183463073 -0.07572407265017207 -0.5331301441105121 3.957262722453121E-4 -0.1572917972765361 0.11382275903006174 -0.028204383573992905 0.07147062594052546 0.05226719108255703 0.0822583604368819 0.0473626986426039 0.0689223764245938 0.11092371047382533 0.04073973757915324 0.1488339761022103 0.01840628946282136 -0.04940338498629599 0.027728773849274507 0.06298039274749004 0.009327212328058497 0.08684974302991716 0.001949289605754499 -0.4646733764555738 0.023336048460105927 </vector>
              <vector>0.048787059079598405 0.10473660842356114 0.1074443456486908 0.09017830836310338 0.18284703927857818 0.051279792981039275 0.2382167731524582 -0.02880852318511021 0.21091642157448617 -0.06620905281811212 0.1667689060197855 -0.0886511639116217 0.10936508058409511 -0.10254175555888227 0.04870044056012782 -0.10969532824210608 -0.03968209822521581 -0.11477538230547155 -0.06108680677167015 -0.11346444831941728 -0.339593038651436 -0.07934204699666578 -0.5307406079282053 0.00435743226106448 -0.13051967152847782 0.10464440726229608 -0.015960461740080617 0.06920534946576648 0.058120272481011315 0.07951092079851925 0.055983792457549475 0.07050983836587547 0.10023945645436166 0.05280816157802324 0.12832935288782532 0.02932024920291442 -0.03409409589288147 0.01828641977740215 0.0717743774089202 0.006054763054328486 0.09440922290658522 -0.0029765156187743047 -0.4702257597561059 0.02557196542226621 </vector>
              <vector>0.040738155288262544 0.11449585765358666 0.10427297822818583 0.09742743368091632 0.19117983222496532 0.05195754042490171 0.24061331344860623 -0.02783050396223205 0.22012582968890657 -0.06834773468357382 0.1755551203440691 -0.09513299146118342 0.11845245257225832 -0.11479725553482781 0.03918148829631074 -0.12273876424626216 -0.03555339954128475 -0.12201591008394574 -0.06290119359007325 -0.12090286022485151 -0.3272247923447144 -0.08067175369310321 -0.514307277480785 0.003675189187963371 -0.13644115473462712 0.11903203808977166 -0.029493619868411633 0.07606858512253684 0.05120618163432845 0.08204382665508277 0.04995919532707911 0.07036244020843793 0.11062838993181001 0.053815413108874506 0.13399330781760074 0.02935047410275757 -0.051138514675051705 0.026753341638341095 0.03942636708304057 0.012471603526333917 0.10411984255863804 -0.01583083681742143 -0.462392502209116 0.03081486730789719 </vector>
              <vector>0.03951646291623605 0.09661786958635679 0.10216904208985181 0.08227886446574717 0.18226144924782567 0.042260375672778606 0.23532079793849364 -0.044262464051035136 0.2127643186083994 -0.06508647011580564 0.17096907667987035 -0.07693310669988561 0.1137710735399945 -0.08790253852834785 0.05946119349522534 -0.09311189985354894 -0.04151241346873507 -0.09374737772967794 -0.06640048136714763 -0.0969563212970193 -0.343308555106323 -0.07688086394826903 -0.5350290898839285 0.0015498631111619983 -0.15512123388205032 0.10381032525296102 -0.008056219835134656 0.06502752411748945 0.04884680163873688 0.07535064900947508 0.045771251841433984 0.06729474827877217 0.11020638320612046 0.04299285067767571 0.13641086725502963 0.02342172050912405 -0.016040272234538012 0.011201957852101528 0.0770989955919839 0.0050073739978860644 0.10644833990724081 -0.006183229655479095 -0.4755477881785856 0.024250149347537914 </vector>
              <vector>0.041545149722892055 0.10850563810998104 0.08758379261504522 0.0998609206315439 0.19482304537782014 0.05099368172194941 0.24187387872848093 -0.04419801276656751 0.21423741021816073 -0.07531055871284095 0.17191704843248617 -0.08990657208503064 0.11945456815776133 -0.10678077909437958 0.05485724452828725 -0.11046055554250106 -0.025834949936216448 -0.11274337791682913 -0.05754399125137506 -0.11042847077124494 -0.3400648352515526 -0.07244332688386344 -0.5217883647815871 0.00500246810321843 -0.1362709157880613 0.10096063256702524 -0.018725422535924505 0.06363940126551719 0.05176924355858872 0.07966823854737992 0.05019171432383564 0.06891412205036637 0.10909580941805821 0.05389469774779637 0.13773422435327912 0.027149608268186274 -0.04304400680239748 0.020951195714463147 0.041720812268685896 0.018971015030633684 0.09499363250329182 -0.003030078619719115 -0.4685250878595596 0.026790112634915812 </vector>
              <vector>0.03716725765805492 0.11084764478878566 0.0874633273154602 0.1019420023742013 0.20108554565224712 0.04734827161336061 0.24349303686413856 -0.04030487766547649 0.22221954791727694 -0.0754168249892735 0.18130561610488385 -0.09815618533379465 0.10331400369319459 -0.11403035760317676 0.04081229598879149 -0.11631524733450989 -0.01959544158565374 -0.1173724280043457 -0.05184713501598647 -0.1165718278690065 -0.3263353502320606 -0.07411811644531315 -0.5234572363463901 0.00463078540227177 -0.139914599549089 0.10889070973602186 -0.0212687246911786 0.06775371522547981 0.05543185934053537 0.07942220306375253 0.05388376934575818 0.06843304304401628 0.09900192826706121 0.053279390766488195 0.14080506277368618 0.030580674587990735 -0.05447684590151991 0.027788289920668504 0.03590512981156331 0.023381835925500007 0.09720803479758344 2.347197294377051E-4 -0.4622010822083601 0.02775257906692128 </vector>
              <vector>0.04057667057300924 0.11060201802702896 0.10570805829838549 0.09522403965130091 0.2078461624792173 0.04144036600895284 0.24368187227187027 -0.04102053984246626 0.21549417044185232 -0.07198800275027385 0.1652117939702833 -0.09383800173618102 0.11707507237766634 -0.10816250164153474 0.048329832946759674 -0.11555011952825606 -0.03917520206909554 -0.11824545658685645 -0.05745761072977575 -0.11668078196224008 -0.3265826739581762 -0.07549634998547344 -0.5119602996911847 0.004280754320204354 -0.14783986913265462 0.11229156070918006 -0.026426233887933255 0.07450830204872363 0.04891599717587994 0.08480585549680987 0.04624902284305574 0.0747239599479427 0.10593670324501686 0.05432441922654205 0.13042723523190242 0.031894312477212125 -0.04205165060636654 0.024134323266603065 0.05445590774954339 0.012262761511938763 0.09294063771792434 -0.002228221888986702 -0.47135559724717724 0.02271730322982714 </vector>
              <vector>0.07995322691006308 0.08826675028174676 0.1108084311204089 0.07762689369866421 0.18987518984052398 0.03173473356599864 0.2175633030558698 -0.06147575478382001 0.1946048685976722 -0.06493406489760198 0.15719636264256764 -0.06989258949624552 0.09896910371598729 -0.0704480935847129 0.05860758131916542 -0.07221185950367254 -0.06415318374978399 -0.08118723199274214 -0.08461209512452955 -0.08315840454155124 -0.36223644113324527 -0.0797965124023809 -0.5732151910075777 -0.033389223736669665 -0.05605802240469007 0.08920494803429466 0.005066688180498223 0.06877772404029996 0.05238863159618278 0.06769887496534367 0.07189807794878661 0.06277448271313749 0.11267621001532849 0.048425741487673646 0.12773701581788424 0.026807576907643307 -0.019740595477083168 0.02738963495584188 0.06479969982793803 0.020631525915159155 0.09830984845124546 0.004331899375057917 -0.4804387101432139 0.0028229489985356817 </vector>
              <vector>0.08022226579537955 0.09544758579310625 0.11261754272725279 0.08582743719237851 0.18646814942517104 0.03690608418870716 0.21675862737068072 -0.04396609699443209 0.1873663704378201 -0.06052405863290407 0.14298667905894194 -0.07100954655526627 0.08739901164839482 -0.07887798744182156 0.05804535805100755 -0.08373109078398168 -0.046861996559276295 -0.09447377321734438 -0.06984570952838877 -0.09426885502135478 -0.3707077952982337 -0.07967177747464152 -0.5635734424634441 -0.020018364140224235 -0.06873506424062545 0.0967376482577497 0.006671629435319033 0.06667199296716154 0.05782831855992174 0.07248267270114613 0.07264086727855663 0.06943333209535506 0.12206683743497 0.05289518788892666 0.12690570500185513 0.02554634790627553 -0.014340747015354113 0.014030264530844813 0.05503753967542716 0.01650596021639812 0.102565221154789 -0.006976717457376961 -0.4815153679501618 0.0010337539812975485 </vector>
              <vector>0.07468488603147745 0.09414437399327832 0.11558714383314651 0.08197552888471332 0.19753086136234785 0.03647144939222905 0.22316019755347288 -0.05144365542906751 0.1964380105131899 -0.06186150215012346 0.15164446674191495 -0.07283802568179165 0.09710215736130177 -0.08258085963788446 0.06457523973142276 -0.08633151034038665 -0.060167615586689045 -0.09226431883313425 -0.08336936672853079 -0.09021436777318079 -0.38378012002838763 -0.054111225496115085 -0.5490456040924094 -0.026428689050141025 -0.06645085848983268 0.08970074972676045 -1.4458920423750612E-4 0.06582923656934267 0.04915217698532408 0.07035608480424412 0.06445432953233342 0.06768307654609435 0.11837177351854455 0.052306890034847064 0.11802716495725118 0.03225183159305215 -0.02124532054993998 0.02061002077884927 0.06541891581784563 0.018586045177207845 0.10502248001009187 -2.0825441782675903E-4 -0.47696632926963417 -0.011632878690966762 </vector>
              <vector>0.07765735024776739 0.0875470199537998 0.10599222969266504 0.07842742474661941 0.19305824126875543 0.028253602409395263 0.21884660975197118 -0.04976500676355655 0.19369020279614818 -0.059624258166051575 0.15926710965722976 -0.06907293950402049 0.09229814436749413 -0.07667806114453805 0.05714801825207584 -0.07918140187680507 -0.05369929349968446 -0.08994135254815791 -0.07726972880621759 -0.08956366760712821 -0.36310434063868285 -0.08055799294268713 -0.5771644887227378 -0.018312995509806793 -0.06859512095465582 0.09640349328393179 -0.0016140358595693187 0.06981709127382152 0.047978311939237635 0.07252246159149951 0.06646071056094174 0.06849800077999064 0.1175180690146965 0.049597242142646866 0.1284824100630574 0.027540407510041314 -0.02456927196733083 0.025808825488129756 0.06815182218959542 0.013181702163965378 0.10430263800732982 -0.003269617147590709 -0.4648355873600874 -0.001629978133499188 </vector>
            </data>
          </datamatrix>
        </datavector>
        <classifiernames>subgenero	regiaobiogeo	pais	especie</classifiernames>
        <classifiermat>
          <vector>ICR	NEO	ARG	jujuye</vector>
          <vector>ICR	NEO	ARG	nudcor</vector>
          <vector>ICR	NEO	BRA	antiny</vector>
          <vector>ICR	NEO	BRA	callio</vector>
          <vector>ICR	NEO	BRA	euterp</vector>
          <vector>ICR	NEO	BRA	helios</vector>
          <vector>ICR	NEO	BRA	nitran</vector>
          <vector>ICR	NEO	BRA	ocella</vector>
          <vector>ICR	NEO	BRA	phaeto</vector>
          <vector>ICR	NEO	BRA	zikani</vector>
          <vector>ISC	AUS	AUS	episem</vector>
          <vector>ISC	AUS	AUS	fastid</vector>
          <vector>ISC	AUS	AUS	goldfi</vector>
          <vector>ISC	AUS	AUS	immacu</vector>
          <vector>ISC	AUS	AUS	parpar</vector>
          <vector>ISC	AUS	AUS	rubriv</vector>
          <vector>ISC	AUS	AUS	rufive</vector>
          <vector>ISC	AUS	AUS	scutel</vector>
          <vector>ISC	AUS	AUS	tarwin</vector>
          <vector>ISC	AUS	TAS	eburne</vector>
          <vector>ISC	AUS	TAS	priono</vector>
          <vector>ISC	AUS	TAS	rubroa</vector>
          <vector>ISC	AUS	TAS	skusea</vector>
          <vector>ISC	AUS	TAS	termin</vector>
          <vector>ISC	NEO	ARG	fageto</vector>
          <vector>ISC	NEO	ARG	postno</vector>
          <vector>ISC	NEO	ARG	truncu</vector>
          <vector>ISC	NEO	CHI	arauca</vector>
          <vector>ISC	NEO	CHI	concin</vector>
          <vector>ISC	NEO	CHI	decora</vector>
          <vector>ISC	NEO	CHI	delpon</vector>
          <vector>ISC	NEO	CHI	fuscos</vector>
          <vector>ISC	NEO	CHI	laroty</vector>
          <vector>ISC	NEO	CHI	penaip</vector>
          <vector>ISC	NEO	CHI	peracu</vector>
          <vector>ISC	NEO	CHI	porter</vector>
          <vector>ISC	NEO	CHI	proble</vector>
          <vector>ISC	NEO	CHI	rufist</vector>
          <vector>ISC	NEO	CHI	schine</vector>
          <vector>ISC	NEO	CHI	shanno</vector>
          <vector>ISC	NEO	CHI	silvai</vector>
          <vector>NEO	NEO	ECU	penata</vector>
          <vector>NEO	NEO	GUA	mayama</vector>
          <vector>NEO	NEO	PAN	pectin</vector>
          <vector>NEO	NEO	PER	paprzy</vector>
        </classifiermat>
        <idvec>00ICR_NEO_ARG_jujuye	01ICR_NEO_ARG_nudcor	02ICR_NEO_BRA_antiny	03ICR_NEO_BRA_callio	04ICR_NEO_BRA_euterp	05ICR_NEO_BRA_helios	06ICR_NEO_BRA_nitran	07ICR_NEO_BRA_ocella	08ICR_NEO_BRA_phaeto	09ICR_NEO_BRA_zikani	10ISC_AUS_AUS_episem	11ISC_AUS_AUS_fastid	12ISC_AUS_AUS_goldfi	13ISC_AUS_AUS_immacu	14ISC_AUS_AUS_parpar	15ISC_AUS_AUS_rubriv	16ISC_AUS_AUS_rufive	17ISC_AUS_AUS_scutel	18ISC_AUS_AUS_tarwin	19ISC_AUS_TAS_eburne	20ISC_AUS_TAS_priono	21ISC_AUS_TAS_rubroa	22ISC_AUS_TAS_skusea	23ISC_AUS_TAS_termin	24ISC_NEO_ARG_fageto	25ISC_NEO_ARG_postno	26ISC_NEO_ARG_truncu	27ISC_NEO_CHI_arauca	28ISC_NEO_CHI_concin	29ISC_NEO_CHI_decora	30ISC_NEO_CHI_delpon	31ISC_NEO_CHI_fuscos	32ISC_NEO_CHI_laroty	33ISC_NEO_CHI_penaip	34ISC_NEO_CHI_peracu	35ISC_NEO_CHI_porter	36ISC_NEO_CHI_proble	37ISC_NEO_CHI_rufist	38ISC_NEO_CHI_schine	39ISC_NEO_CHI_shanno	40ISC_NEO_CHI_silvai	41NEO_NEO_ECU_penata	42NEO_NEO_GUA_mayama	43NEO_NEO_PAN_pectin	44NEO_NEO_PER_paprzy</idvec>
        <meanconfig>0.04926980451925631 0.10403886025577182 0.09764591753101716 0.09268153890474765 0.19314154619009422 0.04605959931128234 0.23722947322165502 -0.037546794890081045 0.21180320203823153 -0.06721879211022389 0.16833090089621938 -0.08560247740988577 0.11330127015251588 -0.09816392123483354 0.04399694271371712 -0.10451517443124174 -0.03636165261378722 -0.10796967760410785 -0.0692553764415611 -0.10761242964771234 -0.34098696808066925 -0.07479359786139148 -0.5271203034590708 -0.004189660786198904 -0.12324759169123303 0.10301539290283165 -0.01871127145131346 0.06862314603730711 0.054426564330760964 0.07828536727850333 0.052759463210757425 0.06987545827754536 0.11200168249212568 0.050089388334463664 0.13366378465584558 0.026942489575792185 -0.03984714025315011 0.021411341859872837 0.062340921821421785 0.009155448098052323 0.09924046375923977 -0.006156698289800826 -0.4736216335420726 0.02359119342930719 </meanconfig>
        <omitflag>false	false	false	false	false	false	false	false	false	false	false	false	false	false	false	false	false	false	false	false	false	false	false	false	false	false	false	false	false	false	false	false	false	false	false	false	false	false	false	false	false	false	false	false	false</omitflag>
        <uniquenumvec>2 3 4 5 6 7 8 9 10 11 12 13 14 15 16 17 18 19 20 21 22 23 24 25 26 27 28 29 30 31 32 33 34 35 36 37 38 39 40 41 42 43 44 45 46 </uniquenumvec>
        <linkedsets>49 51 53 56 </linkedsets>
        <linksetmatrix>
          <vector>0 0 0 0 </vector>
          <vector>1 1 1 1 </vector>
          <vector>2 2 2 2 </vector>
          <vector>3 3 3 3 </vector>
          <vector>4 4 4 4 </vector>
          <vector>5 5 5 5 </vector>
          <vector>6 6 6 6 </vector>
          <vector>7 7 7 7 </vector>
          <vector>8 8 8 8 </vector>
          <vector>9 9 9 9 </vector>
          <vector>10 10 10 10 </vector>
          <vector>11 11 11 11 </vector>
          <vector>12 12 12 12 </vector>
          <vector>13 13 13 13 </vector>
          <vector>14 14 14 14 </vector>
          <vector>15 15 15 15 </vector>
          <vector>16 16 16 16 </vector>
          <vector>17 17 17 17 </vector>
          <vector>18 18 18 18 </vector>
          <vector>19 19 19 19 </vector>
          <vector>20 20 20 20 </vector>
          <vector>21 21 21 21 </vector>
          <vector>22 22 22 22 </vector>
          <vector>23 23 23 23 </vector>
          <vector>24 24 24 24 </vector>
          <vector>25 25 25 25 </vector>
          <vector>26 26 26 26 </vector>
          <vector>27 27 27 27 </vector>
          <vector>28 28 28 28 </vector>
          <vector>29 29 29 29 </vector>
          <vector>30 30 30 30 </vector>
          <vector>31 31 31 31 </vector>
          <vector>32 32 32 32 </vector>
          <vector>33 33 33 33 </vector>
          <vector>34 34 34 34 </vector>
          <vector>35 35 35 35 </vector>
          <vector>36 36 36 36 </vector>
          <vector>37 37 37 37 </vector>
          <vector>38 38 38 38 </vector>
          <vector>39 39 39 39 </vector>
          <vector>40 40 40 40 </vector>
          <vector>41 41 41 41 </vector>
          <vector>42 42 42 42 </vector>
          <vector>43 43 43 43 </vector>
          <vector>44 44 44 44 </vector>
        </linksetmatrix>
      </morphojset_contents>
      <covariancematrix>
        <covariancematrix_contents visiblename="CovMatrix, IcrioIschNeo, Procrustes coordinates" covarfromorigin="false" df="44" dim="2" fromexternaldata="false" frommorphojset="true" hasobjectsymmetry="false" isasymmetrycomponent="false" issymmetrycomponent="false" linkedoutlinenumber="0" linkedwireframenumber="0" matrixtype="2" pooledwithingroupcovariances="false" uniqueid="47">
          <covariancearray>
            <vector>1.5761685237673537E-4 -6.205319941294915E-5 6.259458438310689E-5 -5.012676310052271E-5 -2.2387162967817302E-5 -3.580082807644978E-5 -7.170049630857924E-5 -3.545405928188243E-5 -9.140348610989088E-5 2.7058301708689256E-5 -9.202802167954613E-5 5.8869782140966836E-5 -4.9394861071817535E-5 8.867435947071533E-5 3.7470403460233564E-5 9.000368185407651E-5 -7.51938318502661E-5 6.814772049373172E-5 -7.17107583634678E-5 6.745981159710443E-5 -1.1226515906959202E-4 -2.7587864787861474E-6 -1.283982709298825E-4 -8.647436631097617E-5 2.553071284659762E-4 -5.9740177839055054E-5 6.76214571916136E-5 -2.676571802499948E-6 9.155471146323828E-6 -2.8163246337011266E-5 5.7505770762514135E-5 8.218120156702488E-7 1.9844038120682187E-5 1.4593863267666506E-5 -2.6351113446477302E-5 9.112743978932909E-6 6.0737785565821064E-5 -4.662731991678026E-6 3.3663489870322976E-5 2.2030880309627684E-5 2.3844075226832817E-5 1.1394301130818623E-5 -4.4527894772823044E-5 -9.025652733619188E-5 </vector>
            <vector>-6.205319941294915E-5 5.342010260172079E-5 -2.0961523539942743E-5 4.390959200538506E-5 3.441314103010129E-6 3.2866086165169E-5 3.087405738063967E-5 1.2550935649093454E-5 4.234444639830963E-5 -2.502964670899902E-5 3.672323787913143E-5 -4.7980986010622154E-5 1.349386987724105E-5 -6.737507645483198E-5 -2.797746115215641E-5 -6.99381777670705E-5 2.514517983738706E-5 -6.109587260745454E-5 2.0876751976462772E-5 -6.065348454634164E-5 4.1275596738988275E-5 -1.608893162017774E-5 7.915374266797999E-5 3.473698124068257E-5 -7.071119637668783E-5 4.882660115223332E-5 -3.9957736850644645E-5 2.1690087693051497E-5 1.7045501210636015E-6 3.0289231517169257E-5 -1.6980092169267325E-5 1.56500078932817E-5 -6.358270408134148E-6 7.32385289526055E-6 1.23668224207954E-5 3.3658890193845707E-6 -5.2496422448957984E-5 1.3113398279099973E-5 -3.2624821414943156E-5 -3.893005784083046E-6 -2.6359517245994618E-5 1.054969320328246E-6 4.9080671618666996E-5 3.325744606772164E-5 </vector>
            <vector>6.259458438310689E-5 -2.0961523539942743E-5 1.0482277820629405E-4 -3.9561608832450204E-5 1.7164629884758583E-5 -4.01893287709087E-5 -4.214850573424978E-5 -8.148628639513878E-6 -4.5206257489020456E-5 2.6805640626121726E-5 -4.55941432082536E-5 3.7734486826381306E-5 -4.723279362490525E-5 5.042118988897525E-5 -5.582782611324883E-6 5.069527438715065E-5 -8.276334331325831E-5 4.164930847858153E-5 -5.371526676786393E-5 3.766760883244544E-5 -3.989810161683308E-5 -1.1574820014848924E-5 -4.645326096795623E-5 -5.537613672748106E-5 4.679882137818009E-5 -1.81903764379679E-5 3.5265121221679953E-5 6.13625240012104E-6 1.7048214085351765E-5 -1.378754543641073E-5 4.66528340068691E-5 7.972166862034637E-7 3.881647309111739E-5 -8.827767070413715E-6 -5.424852297038955E-6 -1.0525881654381384E-6 2.3425935468210714E-5 -1.0994123797599962E-7 1.9822498737966478E-5 1.1376083000459593E-5 9.791138495132954E-6 1.007501951840247E-5 -8.18372132796031E-6 -5.5577815771491455E-5 </vector>
            <vector>-5.012676310052271E-5 4.390959200538506E-5 -3.9561608832450204E-5 4.516065692357812E-5 -1.0699161562687727E-6 3.71498975588737E-5 3.198816742228906E-5 1.1186483351249263E-5 3.96851278178829E-5 -2.591013623402678E-5 3.432739261876532E-5 -4.6005406453807966E-5 1.7166689072424488E-5 -6.348689871000153E-5 -2.1356704383520848E-5 -6.519168535372572E-5 3.897657832039803E-5 -5.6737123709256336E-5 2.6058221992993534E-5 -5.445884544541682E-5 3.42869102227774E-5 -7.7287632358294E-6 6.897680756496713E-5 3.614004206496535E-5 -4.784911688936711E-5 3.6908881478808856E-5 -3.800015041921313E-5 1.3577806446860677E-5 2.1929632324052624E-7 2.551503102154052E-5 -1.907974933877083E-5 1.2217648095923342E-5 -1.620807787899092E-5 1.26438041985196E-5 9.017901569725677E-6 5.1312580315841396E-6 -4.906022894083807E-5 1.0118857473948624E-5 -3.467605365490911E-5 -2.610482704255072E-6 -2.1970736483860552E-5 -1.2671374413480214E-6 3.825601315324581E-5 3.3736520636431025E-5 </vector>
            <vector>-2.2387162967817302E-5 3.441314103010129E-6 1.7164629884758583E-5 -1.0699161562687727E-6 7.005971608836685E-5 -2.962596342779536E-5 2.1016998987619793E-5 6.724169603065637E-6 2.663116748056509E-5 6.3407588094452745E-6 2.3623138266733374E-5 2.3140439253540244E-6 -1.8744144891506845E-5 -4.608280958078542E-7 -2.977613656675518E-5 4.246089252067159E-6 -6.893870125859921E-6 1.219964439483132E-5 9.404063353935453E-7 1.4899121716640933E-5 3.723276301925091E-5 1.0951297732895281E-5 2.295794497540087E-5 5.3340221163120404E-6 -1.0544390350815886E-4 -3.14872296864077E-6 -1.8966177654400967E-5 -1.295686364914649E-5 -5.260863555737199E-6 -4.027679985955663E-6 -8.841248810860843E-6 -6.456743662743142E-6 3.2868784197916577E-6 -5.680632306905709E-6 1.3593424418651897E-5 -6.587931866295721E-6 -2.8219500492386066E-5 3.461276988885521E-6 -2.3856724852811593E-5 4.880895059869663E-6 1.470547458610786E-5 -5.823377974877831E-6 1.7177190963653634E-5 1.0460263920606154E-6 </vector>
            <vector>-3.580082807644978E-5 3.2866086165169E-5 -4.01893287709087E-5 3.71498975588737E-5 -2.962596342779536E-5 5.3304665464623907E-5 2.924097269207018E-5 2.2158871750754943E-5 2.9651586167825597E-5 -2.005690521292884E-5 2.061745382820584E-5 -4.0336772348294886E-5 3.170079740641313E-5 -5.4883781487136304E-5 -1.3584112220241642E-5 -6.05311301921091E-5 3.731815089427506E-5 -5.2773539280925814E-5 1.8693526351049143E-5 -5.089115478036023E-5 2.2754226684546276E-5 -2.8253802304569757E-6 6.240425062457748E-5 3.503323865770821E-5 -2.6066075170790153E-5 2.8735211579123442E-5 -3.3713003040599626E-5 8.076329066298082E-6 5.2502443225906E-6 1.934107288586938E-5 -1.6878150205951196E-5 8.41691257502563E-6 -1.6137234785521704E-5 1.1516114823956908E-5 2.3847087142382067E-6 5.267259049481354E-6 -3.239649052718976E-5 1.3311128273691928E-6 -1.2691185144707365E-5 -1.2336582951293656E-5 -2.0940278766232885E-5 -5.304680513766023E-6 1.8006732450594998E-5 3.6743154593018424E-5 </vector>
            <vector>-7.170049630857924E-5 3.087405738063967E-5 -4.214850573424978E-5 3.198816742228906E-5 2.1016998987619793E-5 2.924097269207018E-5 6.58238988370328E-5 2.654824209006872E-5 6.42882393012933E-5 -1.7712505646737967E-5 4.46848684139024E-5 -3.954773186386412E-5 2.62200938548437E-5 -5.2627523100499795E-5 -2.645323264519648E-5 -5.51970245625743E-5 4.7025023598826145E-5 -3.8550118587133706E-5 3.2056201037663465E-5 -3.670695068017076E-5 6.97061715824537E-5 4.274475580643575E-6 8.476202021820213E-5 5.557085792992649E-5 -1.6120050514264046E-4 3.216633054144657E-5 -5.705639498766952E-5 -6.5019862837573475E-6 -7.5874124424343225E-6 1.693843851235644E-5 -4.232941372673998E-5 1.0927478156672271E-7 -2.6981568737828742E-5 6.056016318497724E-7 1.3976665963180914E-5 -4.721944013108719E-6 -4.5811695529244E-5 -1.164765368558532E-6 -2.0971793132953875E-5 -1.4048671582244575E-5 5.535226220288092E-7 -1.544335985997584E-5 3.2127313970488123E-5 5.3906162985768547E-5 </vector>
            <vector>-3.545405928188243E-5 1.2550935649093454E-5 -8.148628639513878E-6 1.1186483351249263E-5 6.724169603065637E-6 2.2158871750754943E-5 2.654824209006872E-5 6.736919490409785E-5 3.3034835815934024E-5 1.61855046089844E-5 2.875662828634312E-5 -1.3070927337663023E-5 2.4078785706153756E-5 -2.976308700878721E-5 -4.823318045420039E-5 -3.726063558134888E-5 1.6824560654533663E-5 -2.876723501590713E-5 3.6215981090742357E-6 -2.6045406726628477E-5 2.3198134398595003E-5 6.440665529820609E-6 6.844919297141525E-5 3.401821878556878E-5 -7.528274805172686E-5 3.2681607319273476E-6 -4.018943120520644E-5 -9.980490957934268E-6 8.081948048254445E-6 -1.0035398756935486E-6 -1.7046162678917374E-5 -3.8096377875248134E-6 4.984278737787741E-6 1.2824080990254079E-6 2.80067542851753E-6 -2.237460178589789E-6 -3.3511037677154844E-5 -1.4594707046404585E-5 -2.750542242578054E-6 -2.3095715043760955E-5 1.603612377876552E-5 -2.6625213713256032E-5 -2.523383397330635E-6 4.1793612862976525E-5 </vector>
            <vector>-9.140348610989088E-5 4.234444639830963E-5 -4.5206257489020456E-5 3.96851278178829E-5 2.663116748056509E-5 2.9651586167825597E-5 6.42882393012933E-5 3.3034835815934024E-5 8.761212743586015E-5 -1.5682420813154508E-5 6.96166870272405E-5 -4.840631153446053E-5 2.3004250043010682E-5 -6.746847738664802E-5 -3.896505070158557E-5 -6.651175186435745E-5 5.0860520806225495E-5 -4.5364042459868705E-5 4.1052438982626785E-5 -4.4479094712895186E-5 7.282657839259375E-5 2.4073118996678654E-6 9.575103054462501E-5 6.419445388738803E-5 -1.6871844945547034E-4 4.307510498620037E-5 -6.31925163617912E-5 -4.272599136499735E-6 -7.6018339248100824E-6 1.6881102433880195E-5 -3.947863288663836E-5 -3.9501052025874585E-6 -3.142086224851129E-5 8.648248925510804E-7 1.401223566503807E-5 -6.355940092299608E-6 -6.179947342026207E-5 5.472045858136453E-7 -3.9611263981007305E-5 -1.2394169294272803E-5 -5.833095629347314E-6 -1.566918754882429E-5 4.7575646529252774E-5 5.7868101160416004E-5 </vector>
            <vector>2.7058301708689256E-5 -2.502964670899902E-5 2.6805640626121726E-5 -2.591013623402678E-5 6.3407588094452745E-6 -2.005690521292884E-5 -1.7712505646737967E-5 1.61855046089844E-5 -1.5682420813154508E-5 3.031393622008157E-5 -1.4162790290522655E-5 3.1504618260930714E-5 -8.944511404581452E-6 3.535386956302191E-5 -7.581924626814205E-6 3.3287483477352935E-5 -2.8507035448457615E-5 2.8930487187178047E-5 -2.6681169163159654E-5 2.919618652921114E-5 -2.6230866453692748E-5 8.925689267791323E-6 -2.6294975371350597E-5 -1.9214625766195906E-5 3.3817349677134557E-5 -2.8471542443395112E-5 1.2343775760101492E-5 -1.2487823325452907E-5 3.978165179910156E-6 -1.87984065721637E-5 1.2774392860328897E-5 -8.584065790365031E-6 2.0423587910998426E-5 -6.111112264045335E-6 -8.62010095941302E-6 -3.686108154116192E-6 2.0052847808414344E-5 -1.4998567548857018E-5 2.148968304474224E-5 -6.6366262706383316E-6 2.0964168871017177E-5 -9.564009065542491E-6 -2.563037207901766E-5 -1.4148199757825574E-5 </vector>
            <vector>-9.202802167954613E-5 3.672323787913143E-5 -4.55941432082536E-5 3.432739261876532E-5 2.3623138266733374E-5 2.061745382820584E-5 4.46848684139024E-5 2.875662828634312E-5 6.96166870272405E-5 -1.4162790290522655E-5 9.039249614476568E-5 -3.591725478837358E-5 2.8685297513513904E-5 -5.9973934704541804E-5 -2.738330501530082E-5 -5.770538895526279E-5 4.354286855229621E-5 -4.11101854341066E-5 4.090674876457989E-5 -3.9268421061844405E-5 6.327948986866149E-5 2.110174842529652E-6 7.896747521799116E-5 5.706091038267902E-5 -1.4354303707724545E-4 3.604055227637799E-5 -5.0150978621108655E-5 -3.6398958497392007E-6 -8.150034796308342E-6 1.1602428065119736E-5 -3.159467066627618E-5 -9.133626138721369E-6 -2.3787691512563158E-5 -4.602871726719977E-6 7.709446897500263E-6 -3.650331901583666E-6 -6.142862128888093E-5 4.288511005629919E-6 -4.4755198534301725E-5 -7.5733276872531326E-6 -6.180052581785351E-6 -1.2871600420407836E-5 4.318723831437932E-5 5.808233977429617E-5 </vector>
            <vector>5.8869782140966836E-5 -4.7980986010622154E-5 3.7734486826381306E-5 -4.6005406453807966E-5 2.3140439253540244E-6 -4.0336772348294886E-5 -3.954773186386412E-5 -1.3070927337663023E-5 -4.840631153446053E-5 3.1504618260930714E-5 -3.591725478837358E-5 5.735753217796975E-5 -2.0126282423573955E-5 7.355996702725002E-5 1.9524356693287003E-5 7.48317087451098E-5 -4.3667010194661556E-5 6.26005496498963E-5 -3.5778885311726844E-5 6.169360654036941E-5 -4.675835579371044E-5 1.0724863158022728E-5 -8.282956073595516E-5 -4.417239264753128E-5 8.434205089520346E-5 -4.72515667187924E-5 4.1224677801725415E-5 -1.7389145498510303E-5 -4.302854973221486E-8 -2.8838449225359156E-5 2.2904351603786443E-5 -1.3088881657999343E-5 2.593328514274975E-5 -1.2083177573163626E-5 -1.2999852420674808E-5 -5.9703236016631165E-6 5.0361907466621623E-5 -1.4687593703782394E-5 3.938502925365277E-5 3.57330375228724E-8 2.5949894411209943E-5 -1.7576455214526559E-6 -4.246959254420351E-5 -3.967531029842989E-5 </vector>
            <vector>-4.9394861071817535E-5 1.349386987724105E-5 -4.723279362490525E-5 1.7166689072424488E-5 -1.8744144891506845E-5 3.170079740641313E-5 2.62200938548437E-5 2.4078785706153756E-5 2.3004250043010682E-5 -8.944511404581452E-6 2.8685297513513904E-5 -2.0126282423573955E-5 9.430823740217042E-5 -3.0439634931753236E-5 -3.4718785762230254E-6 -4.6064784176072227E-5 4.9491734402230406E-5 -4.0650529796604616E-5 1.0078209978643205E-5 -3.614011903461765E-5 4.319252928464247E-5 5.581055452941352E-6 6.683988484964763E-5 4.704629319792235E-5 -8.820778000116842E-5 1.1536132465552617E-5 -4.356400756294963E-5 -2.7685938097199906E-6 2.535921925005001E-6 9.97699080493711E-6 -3.9993685596169356E-5 -4.964539287672428E-9 -2.3613635195087367E-5 1.392304987956298E-6 -4.046617387060434E-6 1.92524850050817E-6 -2.2303372772607883E-5 -8.82735737971322E-6 1.501873406179164E-5 -2.119259641430836E-5 -8.647467555799599E-6 -9.994530109896907E-6 -1.0154649080202907E-5 6.125573654807872E-5 </vector>
            <vector>8.867435947071533E-5 -6.737507645483198E-5 5.042118988897525E-5 -6.348689871000153E-5 -4.608280958078542E-7 -5.4883781487136304E-5 -5.2627523100499795E-5 -2.976308700878721E-5 -6.746847738664802E-5 3.535386956302191E-5 -5.9973934704541804E-5 7.355996702725002E-5 -3.0439634931753236E-5 1.049780901140268E-4 3.269454770005121E-5 1.082472256868314E-4 -5.5753017333955634E-5 9.088772074623792E-5 -4.850002397217889E-5 8.7878872832094E-5 -6.433390473787314E-5 1.2479838548181195E-5 -1.1917642140445148E-4 -6.54520239930172E-5 1.1432068495923379E-4 -6.084094051760826E-5 5.9917563455443994E-5 -2.115591261367501E-5 1.2223179053901406E-6 -3.776641773292903E-5 3.280606223531994E-5 -1.6534824885202236E-5 2.7622613148697384E-5 -1.6224485782943022E-5 -1.6794094828897924E-5 -9.490347206925524E-6 7.327269858505378E-5 -1.5074543986334609E-5 6.031487853352265E-5 1.2432403311913669E-6 3.1831257356089395E-5 3.245559923436521E-6 -5.757031274188082E-5 -5.982604439288006E-5 </vector>
            <vector>3.7470403460233564E-5 -2.797746115215641E-5 -5.582782611324883E-6 -2.1356704383520848E-5 -2.977613656675518E-5 -1.3584112220241642E-5 -2.645323264519648E-5 -4.823318045420039E-5 -3.896505070158557E-5 -7.581924626814205E-6 -2.738330501530082E-5 1.9524356693287003E-5 -3.4718785762230254E-6 3.269454770005121E-5 9.406332756993762E-5 3.5726491572314073E-5 1.3002697140367427E-6 2.6972640774922718E-5 2.5970112026245624E-5 2.7099860495953107E-5 -3.7345193764451826E-5 8.69070607576734E-6 -7.716223356367971E-5 -9.481560834493764E-6 6.258265990370216E-5 -1.0309251471668586E-5 4.907746058934438E-5 -4.5458631545908494E-6 -1.8881684722668302E-5 -1.067827690513535E-5 8.15839347019979E-6 -7.849148520754715E-6 -2.572190635391293E-5 4.0969389434364995E-7 -3.127131830062972E-5 6.5319678397159396E-6 6.84716417774728E-5 -2.4363065673870327E-6 -8.300011555202447E-6 2.3150455142452844E-5 2.231365888343057E-6 1.221238473315043E-5 -1.9010900022578057E-5 -2.8979314630996053E-5 </vector>
            <vector>9.000368185407651E-5 -6.99381777670705E-5 5.069527438715065E-5 -6.519168535372572E-5 4.246089252067159E-6 -6.05311301921091E-5 -5.51970245625743E-5 -3.726063558134888E-5 -6.651175186435745E-5 3.3287483477352935E-5 -5.770538895526279E-5 7.48317087451098E-5 -4.6064784176072227E-5 1.082472256868314E-4 3.5726491572314073E-5 1.186385382834236E-4 -5.796619895948629E-5 1.0308569980353553E-4 -4.15647735777611E-5 9.878577465035415E-5 -6.957552621179863E-5 1.6165875602028497E-5 -1.2971845800449817E-4 -7.161144329186363E-5 1.1519813355839819E-4 -6.17666628901961E-5 6.637785100985729E-5 -2.3398065431412694E-5 -2.3383140400497486E-6 -4.146922201062598E-5 3.762457282055954E-5 -2.0560915424721675E-5 2.925423270812357E-5 -1.974315314169811E-5 -1.279966180277149E-5 -1.1829213389897528E-5 7.616012834208047E-5 -1.1507544193878762E-5 5.362651606483275E-5 6.858287089525765E-6 3.594538235643263E-5 4.40401164066473E-6 -5.5416471771257496E-5 -6.949675631027787E-5 </vector>
            <vector>-7.51938318502661E-5 2.514517983738706E-5 -8.276334331325831E-5 3.897657832039803E-5 -6.893870125859921E-6 3.731815089427506E-5 4.7025023598826145E-5 1.6824560654533663E-5 5.0860520806225495E-5 -2.8507035448457615E-5 4.354286855229621E-5 -4.3667010194661556E-5 4.9491734402230406E-5 -5.5753017333955634E-5 1.3002697140367427E-6 -5.796619895948629E-5 1.1648844294154778E-4 -4.635623835809264E-5 9.404122109472117E-5 -4.294284024418838E-5 7.907695349479047E-5 1.4342136430042832E-5 5.281443814531815E-5 7.473146051053047E-5 -1.2898808375815313E-4 2.7229358773666584E-5 -3.9970858918275004E-5 -1.5080975372116751E-5 -9.8372188615472E-6 1.2086071689704279E-5 -5.234079209414882E-5 -7.642148791395003E-6 -5.552199037951591E-5 6.77663292669539E-6 7.632950752399402E-6 -4.2901168277151905E-6 -3.4443896694543245E-5 -2.6908566359362745E-7 -4.11522528879113E-5 -6.20350698586178E-6 -1.2552453877545329E-5 -1.3739710974179817E-5 -2.6158307413712635E-6 6.898775511647177E-5 </vector>
            <vector>6.814772049373172E-5 -6.109587260745454E-5 4.164930847858153E-5 -5.6737123709256336E-5 1.219964439483132E-5 -5.2773539280925814E-5 -3.8550118587133706E-5 -2.876723501590713E-5 -4.5364042459868705E-5 2.8930487187178047E-5 -4.11101854341066E-5 6.26005496498963E-5 -4.0650529796604616E-5 9.088772074623792E-5 2.6972640774922718E-5 1.0308569980353553E-4 -4.635623835809264E-5 9.861442096786147E-5 -2.7530975021987023E-5 9.377783829336905E-5 -4.503321943418244E-5 2.063023080810836E-5 -1.0351036111619968E-4 -5.7303640308071325E-5 6.377486952667083E-5 -5.5434976612628846E-5 4.956878619568668E-5 -2.6372152767076466E-5 -3.469697567116661E-6 -3.926313534743932E-5 2.6989984618674522E-5 -2.3265438708767846E-5 2.3763366457965165E-5 -2.3239233427600998E-5 -2.6758117730324343E-6 -1.4382168150063283E-5 6.166372376828366E-5 -1.122227511528971E-5 3.894272155968684E-5 5.987317238321312E-6 3.342163279719295E-5 4.051751440198884E-7 -5.284321951790105E-5 -5.5062648788045486E-5 </vector>
            <vector>-7.17107583634678E-5 2.0876751976462772E-5 -5.371526676786393E-5 2.6058221992993534E-5 9.404063353935453E-7 1.8693526351049143E-5 3.2056201037663465E-5 3.6215981090742357E-6 4.1052438982626785E-5 -2.6681169163159654E-5 4.090674876457989E-5 -3.5778885311726844E-5 1.0078209978643205E-5 -4.850002397217889E-5 2.5970112026245624E-5 -4.15647735777611E-5 9.404122109472117E-5 -2.7530975021987023E-5 1.4274631472980178E-4 -2.906277251990294E-5 7.979311389122161E-5 9.692319591410212E-6 6.426013226478331E-6 6.834627193363582E-5 -1.1116470142533858E-4 3.0390432310630825E-5 -7.910842477597642E-6 -1.5235040229422265E-5 -1.8636561007764538E-5 2.9020472323690448E-6 -3.562702026120372E-5 -1.937623873449898E-5 -5.112030560347834E-5 -3.424004809130633E-6 6.005154072877142E-6 -4.544200435261884E-6 -8.44208692121263E-6 7.625537106819858E-6 -8.225316773232003E-5 1.5679686337809584E-5 -3.3755181534491355E-5 4.9530397347125E-7 -5.680042045519054E-6 4.73163868593043E-5 </vector>
            <vector>6.745981159710443E-5 -6.065348454634164E-5 3.766760883244544E-5 -5.445884544541682E-5 1.4899121716640933E-5 -5.089115478036023E-5 -3.670695068017076E-5 -2.6045406726628477E-5 -4.4479094712895186E-5 2.919618652921114E-5 -3.9268421061844405E-5 6.169360654036941E-5 -3.614011903461765E-5 8.7878872832094E-5 2.7099860495953107E-5 9.878577465035415E-5 -4.294284024418838E-5 9.377783829336905E-5 -2.906277251990294E-5 9.18148403294424E-5 -4.347939741015062E-5 2.4560927490543378E-5 -9.961223708372478E-5 -5.3948551065480715E-5 5.9091091215026465E-5 -5.695344565810336E-5 4.6094237251664884E-5 -2.8746699498845937E-5 -3.3148343759624898E-6 -3.935284858801019E-5 2.6638342403018893E-5 -2.33976591936075E-5 2.2032204625066696E-5 -2.0060652086588388E-5 -5.149485189455711E-6 -1.2428515183099315E-5 5.944945409801072E-5 -1.2583201518469117E-5 3.7198010207032416E-5 5.941508004709547E-6 3.432265296999441E-5 -9.80638104282562E-7 -5.1796243099043476E-5 -5.314845227485834E-5 </vector>
            <vector>-1.1226515906959202E-4 4.1275596738988275E-5 -3.989810161683308E-5 3.42869102227774E-5 3.723276301925091E-5 2.2754226684546276E-5 6.97061715824537E-5 2.3198134398595003E-5 7.282657839259375E-5 -2.6230866453692748E-5 6.327948986866149E-5 -4.675835579371044E-5 4.319252928464247E-5 -6.433390473787314E-5 -3.7345193764451826E-5 -6.957552621179863E-5 7.907695349479047E-5 -4.503321943418244E-5 7.979311389122161E-5 -4.347939741015062E-5 2.0595628149485898E-4 -1.2769546993841571E-5 7.580191343564834E-5 8.912059414558465E-5 -3.2665898480279586E-4 4.926703330918567E-5 -5.82739526582571E-5 -8.722602093558691E-6 1.5363580169181564E-6 1.6662526739769695E-5 -5.182982394030182E-5 -9.461136404775587E-6 -3.3292705755014365E-5 -1.8974673565923182E-5 4.4912758482441384E-5 -1.392401750298521E-5 -4.496037516101121E-5 7.702551997653062E-6 -4.180079080730335E-5 -1.1940836101352164E-5 -3.7044112681548635E-5 -7.120449924907015E-6 1.0054289293616481E-5 9.405695839165237E-5 </vector>
            <vector>-2.7587864787861474E-6 -1.608893162017774E-5 -1.1574820014848924E-5 -7.7287632358294E-6 1.0951297732895281E-5 -2.8253802304569757E-6 4.274475580643575E-6 6.440665529820609E-6 2.4073118996678654E-6 8.925689267791323E-6 2.110174842529652E-6 1.0724863158022728E-5 5.581055452941352E-6 1.2479838548181195E-5 8.69070607576734E-6 1.6165875602028497E-5 1.4342136430042832E-5 2.063023080810836E-5 9.692319591410212E-6 2.4560927490543378E-5 -1.2769546993841571E-5 4.246222114452076E-5 -1.4743823381960465E-6 -2.5126075811431314E-6 -1.6392099605076393E-5 -2.3544147101757526E-5 -5.072260060251959E-7 -2.418367110465753E-5 -2.7096406417007053E-6 -1.6238470159392805E-5 -2.429339458378041E-6 -1.492798470414423E-5 -2.048035540815693E-6 -3.7132700163170327E-6 -7.5185728527516686E-6 -2.40811275277364E-6 9.823378720418045E-6 -9.636605677384876E-6 2.843902646062731E-7 -2.392095066076196E-6 1.847082736205722E-5 -1.0260899730144368E-5 -2.6445624022556744E-5 -5.929372568760517E-6 </vector>
            <vector>-1.283982709298825E-4 7.915374266797999E-5 -4.645326096795623E-5 6.897680756496713E-5 2.295794497540087E-5 6.240425062457748E-5 8.476202021820213E-5 6.844919297141525E-5 9.575103054462501E-5 -2.6294975371350597E-5 7.896747521799116E-5 -8.282956073595516E-5 6.683988484964763E-5 -1.1917642140445148E-4 -7.716223356367971E-5 -1.2971845800449817E-4 5.281443814531815E-5 -1.0351036111619968E-4 6.426013226478331E-6 -9.961223708372478E-5 7.580191343564834E-5 -1.4743823381960465E-6 2.252676080558933E-4 7.632251409425292E-5 -2.444016566799269E-4 6.268326385247405E-5 -1.0984312844307443E-4 2.0045553800249852E-5 7.4764225493258625E-6 4.3518464989780715E-5 -5.736797564067755E-5 2.391608360603385E-5 -4.714389099650844E-6 7.659791525275601E-6 2.5454788087939563E-5 3.6665969728934595E-6 -1.0817422207653474E-4 3.310825666655386E-6 -2.1097320505093177E-5 -2.911696144270094E-5 -2.2920548589089838E-7 -2.3609677560846253E-5 5.532212408589823E-5 9.52359467213692E-5 </vector>
            <vector>-8.647436631097617E-5 3.473698124068257E-5 -5.537613672748106E-5 3.614004206496535E-5 5.3340221163120404E-6 3.503323865770821E-5 5.557085792992649E-5 3.401821878556878E-5 6.419445388738803E-5 -1.9214625766195906E-5 5.706091038267902E-5 -4.417239264753128E-5 4.704629319792235E-5 -6.54520239930172E-5 -9.481560834493764E-6 -7.161144329186363E-5 7.473146051053047E-5 -5.7303640308071325E-5 6.834627193363582E-5 -5.3948551065480715E-5 8.912059414558465E-5 -2.5126075811431314E-6 7.632251409425292E-5 8.497073322866732E-5 -1.8213754474772717E-4 4.1424708472591664E-5 -5.11367534057194E-5 -6.919328176709439E-6 -1.0019230936007822E-5 1.6357650420929094E-5 -4.86449462738624E-5 -3.818475868520373E-6 -4.490166685550316E-5 4.36625671181429E-6 6.583062328349335E-6 -2.0301692942403717E-6 -3.527108371103157E-5 -5.713226820816076E-6 -3.884741299507581E-5 -1.0855880414298898E-5 -1.0199440699483481E-5 -1.5235773333651569E-5 2.8179702970777247E-5 7.174030897861163E-5 </vector>
            <vector>2.553071284659762E-4 -7.071119637668783E-5 4.679882137818009E-5 -4.784911688936711E-5 -1.0544390350815886E-4 -2.6066075170790153E-5 -1.6120050514264046E-4 -7.528274805172686E-5 -1.6871844945547034E-4 3.3817349677134557E-5 -1.4354303707724545E-4 8.434205089520346E-5 -8.820778000116842E-5 1.1432068495923379E-4 6.258265990370216E-5 1.1519813355839819E-4 -1.2898808375815313E-4 6.377486952667083E-5 -1.1116470142533858E-4 5.9091091215026465E-5 -3.2665898480279586E-4 -1.6392099605076393E-5 -2.444016566799269E-4 -1.8213754474772717E-4 9.135188388125521E-4 -1.0957799034096827E-4 1.2199126413143312E-4 3.789183145200427E-5 1.749045816358825E-7 -1.7702990209479273E-5 9.594157914556023E-5 3.258066210764897E-5 4.1077957870339395E-5 5.935171303260098E-5 -8.108805884491322E-5 4.218219562325158E-5 5.372839185087682E-5 1.1450919121109861E-5 4.120365367660051E-5 3.582202082285942E-5 -2.2085445976981017E-6 3.2724101370939746E-5 -7.070149452334147E-5 -1.768278619702608E-4 </vector>
            <vector>-5.9740177839055054E-5 4.882660115223332E-5 -1.81903764379679E-5 3.6908881478808856E-5 -3.14872296864077E-6 2.8735211579123442E-5 3.216633054144657E-5 3.2681607319273476E-6 4.307510498620037E-5 -2.8471542443395112E-5 3.604055227637799E-5 -4.72515667187924E-5 1.1536132465552617E-5 -6.084094051760826E-5 -1.0309251471668586E-5 -6.17666628901961E-5 2.7229358773666584E-5 -5.5434976612628846E-5 3.0390432310630825E-5 -5.695344565810336E-5 4.926703330918567E-5 -2.3544147101757526E-5 6.268326385247405E-5 4.1424708472591664E-5 -1.0957799034096827E-4 6.726720015674737E-5 -3.169312022669088E-5 2.1541353201074158E-5 -5.239986339798416E-6 2.943821163676139E-5 -1.744725106320114E-5 1.1343575090405633E-5 -1.8446480690242523E-5 4.184027953346241E-6 6.557806928839697E-6 -4.221646951705287E-7 -3.458874419789281E-5 1.379651534777296E-5 -2.9817847379302722E-5 -3.1822362640622167E-6 -2.1885847119731548E-5 -7.271572802379617E-8 6.113978063078443E-5 3.12059518289457E-5 </vector>
            <vector>6.76214571916136E-5 -3.9957736850644645E-5 3.5265121221679953E-5 -3.800015041921313E-5 -1.8966177654400967E-5 -3.3713003040599626E-5 -5.705639498766952E-5 -4.018943120520644E-5 -6.31925163617912E-5 1.2343775760101492E-5 -5.0150978621108655E-5 4.1224677801725415E-5 -4.356400756294963E-5 5.9917563455443994E-5 4.907746058934438E-5 6.637785100985729E-5 -3.9970858918275004E-5 4.956878619568668E-5 -7.910842477597642E-6 4.6094237251664884E-5 -5.82739526582571E-5 -5.072260060251959E-7 -1.0984312844307443E-4 -5.11367534057194E-5 1.2199126413143312E-4 -3.169312022669088E-5 9.289782094916702E-5 -3.29666592536874E-6 3.6550677017538365E-6 -2.025458682459511E-5 4.498277128541087E-5 -7.615541493613309E-6 1.1681056573099452E-5 -5.217038268861803E-6 -1.0092117876763834E-5 2.7462916860581895E-6 7.767920518269905E-5 1.280875203828728E-6 8.594879080941646E-6 2.161672756678827E-5 -2.0377106160635453E-5 2.7520708027641688E-5 -3.404802218461747E-5 -5.711024029225942E-5 </vector>
            <vector>-2.676571802499948E-6 2.1690087693051497E-5 6.13625240012104E-6 1.3577806446860677E-5 -1.295686364914649E-5 8.076329066298082E-6 -6.5019862837573475E-6 -9.980490957934268E-6 -4.272599136499735E-6 -1.2487823325452907E-5 -3.6398958497392007E-6 -1.7389145498510303E-5 -2.7685938097199906E-6 -2.115591261367501E-5 -4.5458631545908494E-6 -2.3398065431412694E-5 -1.5080975372116751E-5 -2.6372152767076466E-5 -1.5235040229422265E-5 -2.8746699498845937E-5 -8.722602093558691E-6 -2.418367110465753E-5 2.0045553800249852E-5 -6.919328176709439E-6 3.789183145200427E-5 2.1541353201074158E-5 -3.29666592536874E-6 3.021574189610093E-5 2.5265798640716246E-6 1.941982505185879E-5 4.101531862534757E-6 1.9587923079642224E-5 8.935424303063716E-6 5.0501905857270105E-6 3.979191720668867E-6 7.318227401671077E-6 -1.319752966671394E-5 1.383124645649698E-5 2.122053107668947E-6 2.266519353951567E-6 -1.6818178345519367E-5 1.156054772396119E-5 2.3974946808271794E-5 -3.5025085824193503E-6 </vector>
            <vector>9.155471146323828E-6 1.7045501210636015E-6 1.7048214085351765E-5 2.1929632324052624E-7 -5.260863555737199E-6 5.2502443225906E-6 -7.5874124424343225E-6 8.081948048254445E-6 -7.6018339248100824E-6 3.978165179910156E-6 -8.150034796308342E-6 -4.302854973221486E-8 2.535921925005001E-6 1.2223179053901406E-6 -1.8881684722668302E-5 -2.3383140400497486E-6 -9.8372188615472E-6 -3.469697567116661E-6 -1.8636561007764538E-5 -3.3148343759624898E-6 1.5363580169181564E-6 -2.7096406417007053E-6 7.4764225493258625E-6 -1.0019230936007822E-5 1.749045816358825E-7 -5.239986339798416E-6 3.6550677017538365E-6 2.5265798640716246E-6 2.589875383610863E-5 -6.766586727331386E-7 2.2166481219682698E-5 9.452198292016338E-7 1.1297027979058568E-5 -1.363312940219897E-6 5.007188858571938E-6 1.289695562077527E-6 -1.0526072519510498E-5 -9.408562234426067E-7 2.6560112350952076E-6 -6.89304112531294E-7 -1.5563146568415075E-5 7.4488867523117405E-6 -6.5629947356360825E-6 -1.8620395088172511E-6 </vector>
            <vector>-2.8163246337011266E-5 3.0289231517169257E-5 -1.378754543641073E-5 2.551503102154052E-5 -4.027679985955663E-6 1.934107288586938E-5 1.693843851235644E-5 -1.0035398756935486E-6 1.6881102433880195E-5 -1.87984065721637E-5 1.1602428065119736E-5 -2.8838449225359156E-5 9.97699080493711E-6 -3.776641773292903E-5 -1.067827690513535E-5 -4.146922201062598E-5 1.2086071689704279E-5 -3.926313534743932E-5 2.9020472323690448E-6 -3.935284858801019E-5 1.6662526739769695E-5 -1.6238470159392805E-5 4.3518464989780715E-5 1.6357650420929094E-5 -1.7702990209479273E-5 2.943821163676139E-5 -2.025458682459511E-5 1.941982505185879E-5 -6.766586727331386E-7 2.4866511691910843E-5 -1.3827865640102228E-5 1.7923997761819252E-5 -8.239375515945774E-6 8.837033384842817E-6 6.7607159355680425E-6 4.845244934895901E-6 -2.775945118493442E-5 9.73365107751728E-6 -7.822246634182082E-6 -3.6200186604221388E-6 -1.5613883097797895E-5 3.6059350818477052E-6 3.12250200407984E-5 1.617711170507382E-5 </vector>
            <vector>5.7505770762514135E-5 -1.6980092169267325E-5 4.66528340068691E-5 -1.907974933877083E-5 -8.841248810860843E-6 -1.6878150205951196E-5 -4.232941372673998E-5 -1.7046162678917374E-5 -3.947863288663836E-5 1.2774392860328897E-5 -3.159467066627618E-5 2.2904351603786443E-5 -3.9993685596169356E-5 3.280606223531994E-5 8.15839347019979E-6 3.762457282055954E-5 -5.234079209414882E-5 2.6989984618674522E-5 -3.562702026120372E-5 2.6638342403018893E-5 -5.182982394030182E-5 -2.429339458378041E-6 -5.736797564067755E-5 -4.86449462738624E-5 9.594157914556023E-5 -1.744725106320114E-5 4.498277128541087E-5 4.101531862534757E-6 2.2166481219682698E-5 -1.3827865640102228E-5 5.9860663894729576E-5 -4.460203567962631E-6 2.7271654980634132E-5 -1.6495600922917096E-6 -6.895765265635433E-6 4.2627357824410935E-6 2.390919725804466E-5 4.012289436145623E-6 -2.7442858125647972E-6 1.7904497132879445E-5 -1.4019906868530981E-5 1.942610960514673E-5 -3.3861244538975285E-6 -5.100154987213168E-5 </vector>
            <vector>8.218120156702488E-7 1.56500078932817E-5 7.972166862034637E-7 1.2217648095923342E-5 -6.456743662743142E-6 8.41691257502563E-6 1.0927478156672271E-7 -3.8096377875248134E-6 -3.9501052025874585E-6 -8.584065790365031E-6 -9.133626138721369E-6 -1.3088881657999343E-5 -4.964539287672428E-9 -1.6534824885202236E-5 -7.849148520754715E-6 -2.0560915424721675E-5 -7.642148791395003E-6 -2.3265438708767846E-5 -1.937623873449898E-5 -2.33976591936075E-5 -9.461136404775587E-6 -1.492798470414423E-5 2.391608360603385E-5 -3.818475868520373E-6 3.258066210764897E-5 1.1343575090405633E-5 -7.615541493613309E-6 1.9587923079642224E-5 9.452198292016338E-7 1.7923997761819252E-5 -4.460203567962631E-6 2.087719448903272E-5 4.713224905573161E-6 1.0458895698667056E-5 3.3700148108402555E-6 6.756422689917984E-6 -1.2386092877575639E-5 5.927336762956946E-6 1.0150882428450712E-5 -3.2947858439484027E-6 -4.0756270185134595E-6 3.452221216503132E-6 1.5007185781242646E-5 -1.329465488374406E-6 </vector>
            <vector>1.9844038120682187E-5 -6.358270408134148E-6 3.881647309111739E-5 -1.620807787899092E-5 3.2868784197916577E-6 -1.6137234785521704E-5 -2.6981568737828742E-5 4.984278737787741E-6 -3.142086224851129E-5 2.0423587910998426E-5 -2.3787691512563158E-5 2.593328514274975E-5 -2.3613635195087367E-5 2.7622613148697384E-5 -2.572190635391293E-5 2.925423270812357E-5 -5.552199037951591E-5 2.3763366457965165E-5 -5.112030560347834E-5 2.2032204625066696E-5 -3.3292705755014365E-5 -2.048035540815693E-6 -4.714389099650844E-6 -4.490166685550316E-5 4.1077957870339395E-5 -1.8446480690242523E-5 1.1681056573099452E-5 8.935424303063716E-6 1.1297027979058568E-5 -8.239375515945774E-6 2.7271654980634132E-5 4.713224905573161E-6 7.479693847729683E-5 -1.9578587914378274E-5 1.4509183263042296E-5 -5.097117702687979E-6 1.2029104574395816E-5 -2.723459658185978E-7 3.8653340864294524E-5 -9.776508432476226E-6 -9.593267916174459E-7 4.78337951568274E-6 -1.612927253657217E-5 -2.5381895765191727E-5 </vector>
            <vector>1.4593863267666506E-5 7.32385289526055E-6 -8.827767070413715E-6 1.26438041985196E-5 -5.680632306905709E-6 1.1516114823956908E-5 6.056016318497724E-7 1.2824080990254079E-6 8.648248925510804E-7 -6.111112264045335E-6 -4.602871726719977E-6 -1.2083177573163626E-5 1.392304987956298E-6 -1.6224485782943022E-5 4.0969389434364995E-7 -1.974315314169811E-5 6.77663292669539E-6 -2.3239233427600998E-5 -3.424004809130633E-6 -2.0060652086588388E-5 -1.8974673565923182E-5 -3.7132700163170327E-6 7.659791525275601E-6 4.36625671181429E-6 5.935171303260098E-5 4.184027953346241E-6 -5.217038268861803E-6 5.0501905857270105E-6 -1.363312940219897E-6 8.837033384842817E-6 -1.6495600922917096E-6 1.0458895698667056E-5 -1.9578587914378274E-5 2.5252900474662363E-5 -1.2620357395959022E-5 1.127920376363115E-5 -1.2267066303083654E-5 3.657264683572386E-7 -1.4413820539295414E-5 5.591031092795184E-6 4.503924447383113E-6 -3.496968375832509E-6 1.246134232686047E-5 -3.4793934824184075E-6 </vector>
            <vector>-2.6351113446477302E-5 1.23668224207954E-5 -5.424852297038955E-6 9.017901569725677E-6 1.3593424418651897E-5 2.3847087142382067E-6 1.3976665963180914E-5 2.80067542851753E-6 1.401223566503807E-5 -8.62010095941302E-6 7.709446897500263E-6 -1.2999852420674808E-5 -4.046617387060434E-6 -1.6794094828897924E-5 -3.127131830062972E-5 -1.279966180277149E-5 7.632950752399402E-6 -2.6758117730324343E-6 6.005154072877142E-6 -5.149485189455711E-6 4.4912758482441384E-5 -7.5185728527516686E-6 2.5454788087939563E-5 6.583062328349335E-6 -8.108805884491322E-5 6.557806928839697E-6 -1.0092117876763834E-5 3.979191720668867E-6 5.007188858571938E-6 6.7607159355680425E-6 -6.895765265635433E-6 3.3700148108402555E-6 1.4509183263042296E-5 -1.2620357395959022E-5 4.7791040182696604E-5 -8.691646815085501E-6 -1.635936493849657E-5 9.892458288620048E-6 -5.287540819099556E-6 5.418889069813131E-7 -2.0237896020225203E-5 9.628192193630522E-6 6.449808551995525E-6 1.398614479126875E-5 </vector>
            <vector>9.112743978932909E-6 3.3658890193845707E-6 -1.0525881654381384E-6 5.1312580315841396E-6 -6.587931866295721E-6 5.267259049481354E-6 -4.721944013108719E-6 -2.237460178589789E-6 -6.355940092299608E-6 -3.686108154116192E-6 -3.650331901583666E-6 -5.9703236016631165E-6 1.92524850050817E-6 -9.490347206925524E-6 6.5319678397159396E-6 -1.1829213389897528E-5 -4.2901168277151905E-6 -1.4382168150063283E-5 -4.544200435261884E-6 -1.2428515183099315E-5 -1.392401750298521E-5 -2.40811275277364E-6 3.6665969728934595E-6 -2.0301692942403717E-6 4.218219562325158E-5 -4.221646951705287E-7 2.7462916860581895E-6 7.318227401671077E-6 1.289695562077527E-6 4.845244934895901E-6 4.2627357824410935E-6 6.756422689917984E-6 -5.097117702687979E-6 1.127920376363115E-5 -8.691646815085501E-6 1.1105838911322587E-5 -3.402768926260804E-6 3.3849191326821037E-6 -9.39041280197027E-6 7.088326731888141E-6 -3.492296817510494E-6 3.508937042447044E-6 3.4838379223243146E-6 -4.166944102367688E-6 </vector>
            <vector>6.0737785565821064E-5 -5.2496422448957984E-5 2.3425935468210714E-5 -4.906022894083807E-5 -2.8219500492386066E-5 -3.239649052718976E-5 -4.5811695529244E-5 -3.3511037677154844E-5 -6.179947342026207E-5 2.0052847808414344E-5 -6.142862128888093E-5 5.0361907466621623E-5 -2.2303372772607883E-5 7.327269858505378E-5 6.84716417774728E-5 7.616012834208047E-5 -3.4443896694543245E-5 6.166372376828366E-5 -8.44208692121263E-6 5.944945409801072E-5 -4.496037516101121E-5 9.823378720418045E-6 -1.0817422207653474E-4 -3.527108371103157E-5 5.372839185087682E-5 -3.458874419789281E-5 7.767920518269905E-5 -1.319752966671394E-5 -1.0526072519510498E-5 -2.775945118493442E-5 2.390919725804466E-5 -1.2386092877575639E-5 1.2029104574395816E-5 -1.2267066303083654E-5 -1.635936493849657E-5 -3.402768926260804E-6 1.2236784956494025E-4 -1.7373583618809172E-5 4.0778128551840595E-5 7.7298855529219E-6 9.459036283536523E-6 9.731607632672977E-6 -5.011759426314137E-5 -4.453513189403616E-5 </vector>
            <vector>-4.662731991678026E-6 1.3113398279099973E-5 -1.0994123797599962E-7 1.0118857473948624E-5 3.461276988885521E-6 1.3311128273691928E-6 -1.164765368558532E-6 -1.4594707046404585E-5 5.472045858136453E-7 -1.4998567548857018E-5 4.288511005629919E-6 -1.4687593703782394E-5 -8.82735737971322E-6 -1.5074543986334609E-5 -2.4363065673870327E-6 -1.1507544193878762E-5 -2.6908566359362745E-7 -1.122227511528971E-5 7.625537106819858E-6 -1.2583201518469117E-5 7.702551997653062E-6 -9.636605677384876E-6 3.310825666655386E-6 -5.713226820816076E-6 1.1450919121109861E-5 1.379651534777296E-5 1.280875203828728E-6 1.383124645649698E-5 -9.408562234426067E-7 9.73365107751728E-6 4.012289436145623E-6 5.927336762956946E-6 -2.723459658185978E-7 3.657264683572386E-7 9.892458288620048E-6 3.3849191326821037E-6 -1.7373583618809172E-5 1.9959703761201377E-5 -1.590321790661755E-5 9.94052838836093E-6 -1.8558800816382985E-5 1.3016248439060848E-5 1.694654333881327E-5 -4.500978803606187E-6 </vector>
            <vector>3.3663489870322976E-5 -3.2624821414943156E-5 1.9822498737966478E-5 -3.467605365490911E-5 -2.3856724852811593E-5 -1.2691185144707365E-5 -2.0971793132953875E-5 -2.750542242578054E-6 -3.9611263981007305E-5 2.148968304474224E-5 -4.4755198534301725E-5 3.938502925365277E-5 1.501873406179164E-5 6.031487853352265E-5 -8.300011555202447E-6 5.362651606483275E-5 -4.11522528879113E-5 3.894272155968684E-5 -8.225316773232003E-5 3.7198010207032416E-5 -4.180079080730335E-5 2.843902646062731E-7 -2.1097320505093177E-5 -3.884741299507581E-5 4.120365367660051E-5 -2.9817847379302722E-5 8.594879080941646E-6 2.122053107668947E-6 2.6560112350952076E-6 -7.822246634182082E-6 -2.7442858125647972E-6 1.0150882428450712E-5 3.8653340864294524E-5 -1.4413820539295414E-5 -5.287540819099556E-6 -9.39041280197027E-6 4.0778128551840595E-5 -1.590321790661755E-5 1.428105056072126E-4 -4.725228685049105E-5 2.345564643841122E-5 -2.631820699145672E-7 -3.482653750390193E-5 -1.7061134830207994E-5 </vector>
            <vector>2.2030880309627684E-5 -3.893005784083046E-6 1.1376083000459593E-5 -2.610482704255072E-6 4.880895059869663E-6 -1.2336582951293656E-5 -1.4048671582244575E-5 -2.3095715043760955E-5 -1.2394169294272803E-5 -6.6366262706383316E-6 -7.5733276872531326E-6 3.57330375228724E-8 -2.119259641430836E-5 1.2432403311913669E-6 2.3150455142452844E-5 6.858287089525765E-6 -6.20350698586178E-6 5.987317238321312E-6 1.5679686337809584E-5 5.941508004709547E-6 -1.1940836101352164E-5 -2.392095066076196E-6 -2.911696144270094E-5 -1.0855880414298898E-5 3.582202082285942E-5 -3.1822362640622167E-6 2.161672756678827E-5 2.266519353951567E-6 -6.89304112531294E-7 -3.6200186604221388E-6 1.7904497132879445E-5 -3.2947858439484027E-6 -9.776508432476226E-6 5.591031092795184E-6 5.418889069813131E-7 7.088326731888141E-6 7.7298855529219E-6 9.94052838836093E-6 -4.725228685049105E-5 3.465829077163548E-5 -5.404919930672168E-6 1.2936221466256003E-5 4.860069001512994E-6 -2.062957450331973E-5 </vector>
            <vector>2.3844075226832817E-5 -2.6359517245994618E-5 9.791138495132954E-6 -2.1970736483860552E-5 1.470547458610786E-5 -2.0940278766232885E-5 5.535226220288092E-7 1.603612377876552E-5 -5.833095629347314E-6 2.0964168871017177E-5 -6.180052581785351E-6 2.5949894411209943E-5 -8.647467555799599E-6 3.1831257356089395E-5 2.231365888343057E-6 3.594538235643263E-5 -1.2552453877545329E-5 3.342163279719295E-5 -3.3755181534491355E-5 3.432265296999441E-5 -3.7044112681548635E-5 1.847082736205722E-5 -2.2920548589089838E-7 -1.0199440699483481E-5 -2.2085445976981017E-6 -2.1885847119731548E-5 -2.0377106160635453E-5 -1.6818178345519367E-5 -1.5563146568415075E-5 -1.5613883097797895E-5 -1.4019906868530981E-5 -4.0756270185134595E-6 -9.593267916174459E-7 4.503924447383113E-6 -2.0237896020225203E-5 -3.492296817510494E-6 9.459036283536523E-6 -1.8558800816382985E-5 2.345564643841122E-5 -5.404919930672168E-6 1.0503361781217129E-4 -4.598697621365597E-5 -1.1466380999030681E-5 -1.0139361794786788E-5 </vector>
            <vector>1.1394301130818623E-5 1.054969320328246E-6 1.007501951840247E-5 -1.2671374413480214E-6 -5.823377974877831E-6 -5.304680513766023E-6 -1.544335985997584E-5 -2.6625213713256032E-5 -1.566918754882429E-5 -9.564009065542491E-6 -1.2871600420407836E-5 -1.7576455214526559E-6 -9.994530109896907E-6 3.245559923436521E-6 1.221238473315043E-5 4.40401164066473E-6 -1.3739710974179817E-5 4.051751440198884E-7 4.9530397347125E-7 -9.80638104282562E-7 -7.120449924907015E-6 -1.0260899730144368E-5 -2.3609677560846253E-5 -1.5235773333651569E-5 3.2724101370939746E-5 -7.271572802379617E-8 2.7520708027641688E-5 1.156054772396119E-5 7.4488867523117405E-6 3.6059350818477052E-6 1.942610960514673E-5 3.452221216503132E-6 4.78337951568274E-6 -3.496968375832509E-6 9.628192193630522E-6 3.508937042447044E-6 9.731607632672977E-6 1.3016248439060848E-5 -2.631820699145672E-7 1.2936221466256003E-5 -4.598697621365597E-5 3.481368516387006E-5 5.0820582036169205E-6 -1.7437830635095624E-5 </vector>
            <vector>-4.4527894772823044E-5 4.9080671618666996E-5 -8.18372132796031E-6 3.825601315324581E-5 1.7177190963653634E-5 1.8006732450594998E-5 3.2127313970488123E-5 -2.523383397330635E-6 4.7575646529252774E-5 -2.563037207901766E-5 4.318723831437932E-5 -4.246959254420351E-5 -1.0154649080202907E-5 -5.757031274188082E-5 -1.9010900022578057E-5 -5.5416471771257496E-5 -2.6158307413712635E-6 -5.284321951790105E-5 -5.680042045519054E-6 -5.1796243099043476E-5 1.0054289293616481E-5 -2.6445624022556744E-5 5.532212408589823E-5 2.8179702970777247E-5 -7.070149452334147E-5 6.113978063078443E-5 -3.404802218461747E-5 2.3974946808271794E-5 -6.5629947356360825E-6 3.12250200407984E-5 -3.3861244538975285E-6 1.5007185781242646E-5 -1.612927253657217E-5 1.246134232686047E-5 6.449808551995525E-6 3.4838379223243146E-6 -5.011759426314137E-5 1.694654333881327E-5 -3.482653750390193E-5 4.860069001512994E-6 -1.1466380999030681E-5 5.0820582036169205E-6 1.0551784748130737E-4 6.9913149256805276E-6 </vector>
            <vector>-9.025652733619188E-5 3.325744606772164E-5 -5.5577815771491455E-5 3.3736520636431025E-5 1.0460263920606154E-6 3.6743154593018424E-5 5.3906162985768547E-5 4.1793612862976525E-5 5.7868101160416004E-5 -1.4148199757825574E-5 5.808233977429617E-5 -3.967531029842989E-5 6.125573654807872E-5 -5.982604439288006E-5 -2.8979314630996053E-5 -6.949675631027787E-5 6.898775511647177E-5 -5.5062648788045486E-5 4.73163868593043E-5 -5.314845227485834E-5 9.405695839165237E-5 -5.929372568760517E-6 9.52359467213692E-5 7.174030897861163E-5 -1.768278619702608E-4 3.12059518289457E-5 -5.711024029225942E-5 -3.5025085824193503E-6 -1.8620395088172511E-6 1.617711170507382E-5 -5.100154987213168E-5 -1.329465488374406E-6 -2.5381895765191727E-5 -3.4793934824184075E-6 1.398614479126875E-5 -4.166944102367688E-6 -4.453513189403616E-5 -4.500978803606187E-6 -1.7061134830207994E-5 -2.062957450331973E-5 -1.0139361794786788E-5 -1.7437830635095624E-5 6.9913149256805276E-6 8.767937331590115E-5 </vector>
          </covariancearray>
        </covariancematrix_contents>
        <principal_component_analysis>
          <pca_contents visiblename="PCA: CovMatrix, IcrioIschNeo, Procrustes coordinates" covarfromorigin="false" dimension="2" linkedoutlinenumber="0" linkedwireframenumber="0" npcs="40" uniqueid="48" eigvalvariance="1.0246977281019437E-7" numvarscaledeigvalvar="0.2220865339582061" scaledeigvalvar="0.005413359265231274" shapedimension="40">
            <meanconfig>0.04926980451925631 0.10403886025577182 0.09764591753101716 0.09268153890474765 0.19314154619009422 0.04605959931128234 0.23722947322165502 -0.037546794890081045 0.21180320203823153 -0.06721879211022389 0.16833090089621938 -0.08560247740988577 0.11330127015251588 -0.09816392123483354 0.04399694271371712 -0.10451517443124174 -0.03636165261378722 -0.10796967760410785 -0.0692553764415611 -0.10761242964771234 -0.34098696808066925 -0.07479359786139148 -0.5271203034590708 -0.004189660786198904 -0.12324759169123303 0.10301539290283165 -0.01871127145131346 0.06862314603730711 0.054426564330760964 0.07828536727850333 0.052759463210757425 0.06987545827754536 0.11200168249212568 0.050089388334463664 0.13366378465584558 0.026942489575792185 -0.03984714025315011 0.021411341859872837 0.062340921821421785 0.009155448098052323 0.09924046375923977 -0.006156698289800826 -0.4736216335420726 0.02359119342930719 </meanconfig>
            <eigenvectors>
              <vector>-0.2481994722726841 -0.008129694185521476 0.026122913057367508 0.030692148768670015 -0.010430812559630255 0.056414802581209504 -0.21926935070159187 0.42124085204316936 0.16514455578672524 -0.07967365817190905 0.27468173539276397 0.061647125313447265 -0.03364994063751344 -0.013006491357930952 0.17330983278018258 -0.17333795201352198 -0.4303130225178319 0.05161881832100705 0.3341147309860713 -0.050560663855187774 0.16488708292067353 0.04547648490324259 0.029046474028732668 -0.034302231406238996 -0.13897638847905644 -0.16417260955370083 0.1640283809475245 0.058297654755163665 0.0608628563035134 -0.023331825395811828 0.10809107900569483 0.12895801956912945 -0.05148344553383866 0.1154958004988928 0.04438239192860718 -0.07881921183315875 0.01253395000045481 -0.009304871224429391 -0.08986152634180981 -0.0027827151105844963 </vector>
              <vector>0.11759681665109373 0.15288110008641817 0.05812748279217855 0.12839196969970673 0.02953274156463084 0.0069936322567114816 0.04023679320696381 -0.05201932315609991 -0.025986730958705694 0.10368644381300618 -0.05250822999817102 0.020373456141303797 0.08769829048275253 -0.07420748552070905 -0.1567412548552853 -0.051225649752083297 0.15894584452162663 0.06953677343767234 0.03930805615915533 0.019098893487454815 0.16597773236383914 -0.10192957990324443 -0.011671280076615213 -0.22868797937020133 0.19471082987916635 -0.14137396772221858 -0.09139166977785904 -0.05839851721092244 0.04695757101849145 0.1326676456936093 0.4609687375238501 0.14520265807998056 -0.2791748513340324 0.1682699675242466 -0.014172922279008014 -0.02449409680947212 0.03221130722379001 -0.2555253829714936 -0.442770450333114 -0.09559809604768289 </vector>
              <vector>-0.1086154046638014 -0.11524731311630035 0.2306215209663251 0.2744486674280395 -0.030907105393766655 -0.030901582544895643 -0.2810693041284108 0.16714813837607664 -0.20237000012229808 0.04436164662684388 -0.18060105199120252 -0.2651171144256909 0.40133537739644504 -0.12430408975437574 0.1544693703020958 0.03894499913920823 0.1980631716669629 -0.14906992102355143 -0.08122454401312545 0.1648273545050972 0.1811581844170114 -0.06615743933041282 0.26189675178653177 -0.18781735538149466 -0.01742207310888526 0.20106010339741973 0.046092304433379125 -0.05325957833491095 -0.0488901464593762 0.021384284805022948 -0.12353381575966214 0.08314290314194307 0.029471650754229663 -0.062832000790128 0.03558659398896748 0.03273777629989359 0.005111563526085014 -0.041610717107347844 0.10015154421818173 0.01817345893069797 </vector>
              <vector>0.10560715948830914 0.16255225409332608 -0.011566956637093308 0.03618277138982064 -0.005434721485449223 -0.0014994056879900951 0.038147002913797676 -0.021866052042327434 0.1131279062411839 0.04565513608900899 0.10670124249622912 0.06957275252488496 -0.02903756582077623 -0.019193541398115622 -0.20127670211892393 -0.05407181399470083 -0.04160615815693041 0.10700371393849045 0.029492092643577182 -0.004903576753709034 0.17914573142797677 -0.2321357740419551 -0.05133778281137195 -0.24835415385610252 0.09986170017238176 -0.10338397715233558 0.0860889439117175 0.10270710839022562 0.04759122941480911 0.20263686630215402 -0.22232586002376128 0.2564408598567853 -0.1671720033526435 -0.0345003739792407 -0.09099127111815698 0.10816006155179866 -0.22325527629939176 -0.0190960398649742 0.5977762605314956 0.038911863403644296 </vector>
              <vector>0.050487537729398846 -0.12653014876480947 0.1037284225676566 0.13005778432867532 -0.34490917590122777 -0.08401593808813249 0.1265779924819595 0.0865239189610187 0.13923182584729005 -0.07557355391333892 -0.1958955911886322 -0.4068545492820931 -0.19842370342680804 0.08026677094003706 -0.23027629542693853 -0.1665792109317539 -0.08675678616450042 0.09002863185605324 0.14500660947418556 0.011488234796785804 -0.04061899668795445 -0.09087715405788152 -0.1880339793156996 -0.17284195139962072 0.12452427155923641 -0.11567422966843768 -0.12534142606802293 0.005321076972829931 0.012958856739556802 -0.04130425423383421 -0.10112983891479876 -0.34222388696652956 -0.043779496063370615 -0.19692346386290105 0.006419928590044354 0.024225510855745428 0.07518999509144329 0.15004638149859142 -0.0869145103192478 0.030735710802569254 </vector>
              <vector>0.08545243496285035 0.15971342140139422 -0.01592051999657204 -0.09967615036863539 0.1399624955130995 4.3394148214505974E-4 -0.11921931515666326 -0.04106759473181099 0.035525011098044554 0.030757382874637692 0.3261354561724677 0.16971661029287452 0.05803426883792482 -0.2805950197322925 0.010157413923767135 -0.002676013717553403 -0.02858685580744363 -0.12206714041328441 -0.002088836509683993 0.278111816573932 0.05517589059892559 -0.21324266458938052 0.11310450160015215 -0.12904367102915545 0.1865880875622139 -0.07558699628743232 0.12492499791800238 0.12617544622071075 -0.127966768132958 -0.1431609888297767 -0.17885034306124792 -0.4401257958149961 0.14226555600851823 -0.16514870301573728 0.08401102550388731 -0.03741156534714543 0.10640252917425529 0.09214253206066217 -0.1774326514979893 -0.06422477969384924 </vector>
              <vector>0.15468190046657804 0.0015328984607802356 0.014510600885132646 -0.07498181759972451 -0.09237593352786248 0.0539956910433128 0.12196357339875376 0.05408613781204786 0.08296097629144039 0.023942347708888947 0.1946151040154735 -0.15323240669499125 -0.11819524260710247 -0.3084276402763065 0.1648791809859059 -0.029372353975057046 -0.041570042616411104 0.22968940439764848 -0.24029460073074732 0.3116008568209367 -0.3794444994811438 0.017114571521337336 0.025477217656296357 0.11231738624033165 -0.20230755117664664 0.025347956845114563 0.04429743106382941 -0.16188959351360777 0.05721636674381564 0.2591625652289168 -0.05825551424847252 0.11048046429220819 0.05898246163249493 0.038073902452903645 -0.052619835579905565 0.17122112437577527 -0.02592434517942991 -0.2508286930022969 -0.0654966409600753 -0.06604705283677306 </vector>
              <vector>0.08186880771530282 0.010132942540321913 0.15344853820083387 -0.2051818491104912 -0.10942481954565213 -0.15706167467964854 -0.3311582185501247 -0.06698120774469127 -0.3110347263019215 0.10260205075380535 0.16507646572877352 -0.07871933166532662 -0.09526551548990717 0.10182634787696196 0.12745665842622875 -0.06488163954846332 -0.15179201811890497 -0.19177093697963582 0.0660802190786786 0.08226266921589158 -0.148429170619801 0.19682287554306455 -0.260228215620439 -0.1589633634021904 0.10364035095866968 0.05773017402277648 -0.21729753783215283 -0.33704050429548915 0.03420579424970472 0.03330420355767529 0.1587233259497459 0.05520437569892969 0.023380758308547765 0.05339340115241563 0.10010226423799609 0.0025273051631841785 -0.015970270075464428 0.13969901051278694 0.1468500376786044 0.09010405489455273 </vector>
              <vector>0.17759773827405376 0.03484819816931918 0.015719271002795285 -0.026141722749458734 -0.210109146806535 0.014326823989713557 0.15474042487825193 -0.11000200417724611 -0.10479441911705832 -0.0845311182450726 0.21105305048445938 -0.11465223631499229 -0.069285695494868 -0.22793899630760167 0.18645138480610177 0.16609240412825227 0.20657399948684316 0.1650564802978539 0.10337788587263735 -0.3404617129293697 0.044915687912220954 0.21977380776989275 0.1775505905947397 0.036245677132787875 0.24467181501818586 0.07909986328431624 0.1361500499150904 0.1638676258273828 -0.0939344763949029 -0.12902064507152108 0.10007306321808694 0.07258367610992619 0.016861877910153353 0.13706161115232357 0.10367299250046297 -0.2340251038683228 -0.1051836958156347 0.2078618334474364 0.06050948548328473 0.14733101701004003 </vector>
              <vector>-0.05875332579047287 -0.08578790245831924 0.09554636663465162 -0.09626537457327601 -0.0814677706953521 -0.08310668173661538 -0.1442452428945665 -0.05462488883106927 -0.23084196740033924 -0.02025352413338342 -0.011739333793542656 -0.08970129028449636 -0.11700399028079038 0.01730923744512998 0.00586555470066991 -0.06799895704493387 0.05585061101668131 0.05706307816876436 -0.021596076187713437 -0.15451056678855626 0.07588434111690459 0.3440259012829724 0.1572100490952409 0.04736630080461744 -0.10115854953773648 -0.17549130155112783 -0.025713947386783644 0.4359677657369277 0.18324274763626944 -0.0547301376680038 -0.11905982596379067 -0.1050011417142325 -0.07005531247196482 -0.055581565941244714 -0.19436684800454307 0.22695721561066518 0.1911945322368155 -0.3380929279421451 0.03255262208901722 -0.1832160112963558 </vector>
              <vector>0.1568447248892463 0.03565127118439571 -0.017502602119457814 -0.021526454349019647 -0.22492471085420448 -0.02188353547287067 0.15639700401489656 -0.2751676103867379 -0.24542298496409032 -0.31743062007836964 -0.15167701575012796 0.22097832271131573 -0.03397157170632212 0.05870153805618336 -0.03490821320571632 0.2688175308465365 -0.2729910244829486 -0.1939363430258692 0.12494354631313792 0.057897712999234546 0.256722020352733 -0.12610155158628922 0.04368027871434415 -0.034774474932455154 -0.35586466441957876 -0.004445086756083828 0.07633037263644507 -0.1755854312767187 -0.0917858703192644 -0.06501379719791785 -0.060572124289563864 0.004286836255067795 0.0015113723137660762 0.08455345414928025 -0.0013812340605057676 0.02966803079352932 0.049608759289230864 -0.1050228104685476 -0.035657376259162155 -0.10773374974347291 </vector>
              <vector>-0.13106741798263483 -0.153605257776348 0.024823601344565 -0.07763614012445043 -0.031024721806027635 -0.04345343898651833 0.010960237874441663 -0.016894180795738813 -0.15380457274216308 -0.07786657551912045 -0.11428124575455427 0.010114196435578182 -0.05351483394339393 0.06945860233718612 -0.07140870795843651 -0.1393402917395952 0.0035204331229273813 0.07147224700813443 -0.15764400795558706 0.1775585444973482 0.1339097899007654 -0.02500094643660941 0.1269672599853123 0.1324542307612802 -0.1064212329036596 -0.14911609035355214 0.11848484152817605 0.05525804128073627 0.03613597211803215 0.23242503547350962 -0.09529990351812913 0.013069343634648548 0.0473962510493843 0.06018718067687398 -0.18498979775999758 -0.17209839714512354 -0.35279258434515676 0.20618058137195383 -0.28681382763000574 0.49520396068459827 </vector>
              <vector>0.10230715995514814 0.032400293252118004 -0.020693598720300698 -0.31726089570818417 0.2540043435625717 0.003113570599348486 -0.09607721458591621 0.06161820426108006 0.056697039090788 -0.4883775934363634 -0.2902859306893776 0.08119881131671969 0.06044499041346916 0.06106191258658606 0.11060702015318359 -0.3211798722950761 0.3226359176742968 -0.07748336372378377 0.23635107623684498 0.02424315868369358 -0.13366340996589768 -0.09663895628306828 -0.12642855605565584 0.07270235282935317 0.13602079473453066 0.018728788968301983 0.05447905486948661 0.07103911640626669 0.07205489425222514 0.051512444808994 -0.02781802598050626 0.08705899638845124 0.08071828029617312 0.052368662268827866 0.10280667427702421 0.06730485724180466 -0.011585827103426163 -0.03519019210485292 0.0142483443828638 -0.05038087585865533 </vector>
              <vector>-0.1848988262746319 -0.21703968000524348 0.009068558618214168 -0.07722880627403808 0.012159026142950731 -0.01111073866778 0.09258167314924064 0.05766209645603715 -0.0579319851750437 -0.09812003257388346 -0.018295821168789382 -0.025923351884443405 0.08019440145256539 0.07346501031080714 0.011310760175087205 -0.06297050975003526 0.05495745724387491 0.2663589685733454 -0.04553460424594713 0.09424909399492588 -0.10614886000557476 0.019599010078172746 0.029583076689056666 -0.03344557268256168 -0.1035913339836154 -0.05595360588176433 -0.00209167203986355 -0.07417191502628055 -0.46245441473669086 -0.08173872997724257 0.08140165871432277 -0.017714337006618577 -0.17776652244586402 -0.037088740967801584 -0.014327123437939328 -0.24962936183611148 -0.21177859199527324 0.1191451415608645 0.1039179261306042 -0.540267285289061 </vector>
              <vector>-0.08124156985141856 -0.04425640410519231 -0.32313742812966 0.018379214860713002 0.13030157713074325 0.3939045364371723 -0.06636217132367761 -0.06887001637689472 0.09226302667494085 -0.09744920262741873 -0.24774808737243625 0.05098233927947238 0.04765680178265945 -0.2841279598338184 0.02577632800505605 -0.023431079667551414 -0.2424274184139653 0.017852157200387107 -0.2402628273815524 0.10334361144126704 0.19653691499018316 0.3128413686764091 -0.11836561308899743 -0.0355847341870195 0.12897286460997728 0.042608698908836555 -0.2902405379085514 0.04947086544856375 -0.09690257081142459 -0.0051503617278573395 0.14300751780360513 -0.087309843005149 -0.10406111777000936 -0.03880679656363813 -0.06860503184982346 0.028342141203381903 0.05186302616698494 0.055734419627272526 0.14281328734732862 0.12228052179459425 </vector>
              <vector>-0.19418557692631588 -0.23867198990726068 -0.017804139781710013 -0.026309639456577757 -0.06767315197486838 -1.0134256006687769E-5 0.16729674086328902 -0.03539331821515783 0.008760881720677386 -0.014895420218352188 0.03718017016186384 0.06869658627728625 0.12525055958210576 0.0781497297162182 0.042869349675657135 0.034358379642762726 0.0141647765892178 0.15809916527184853 0.039595120477040086 0.01890510169026846 -0.09782163900875314 -0.10777647013718743 -0.0262138992698529 0.03223192107218783 0.0915454712371916 -0.0185703002745464 0.03589924533191201 -0.03354306347325918 -0.24699566500731934 0.06621305608039306 -0.1398941446959716 0.015171479813070458 -0.18807357286914378 0.20625997087771403 0.34821969029945754 0.07758221927720176 0.510049165276986 -0.17002489219765698 0.08162471741907101 0.3656441872247179 </vector>
              <vector>0.15410087150145868 0.04195365287855357 -0.3141773012663382 -0.2219139462174271 -0.005330187171998564 -0.07021999490250923 0.042093963545930285 0.061499531171883684 0.18812343361841605 0.0891475593752074 0.1669905773358498 -0.006356497828404059 0.23958090300397653 0.4043348564571067 -0.15660559614084776 -0.07210189097256214 0.05495871731439304 0.19618043010389133 -0.010141985573861673 -0.049661792376623576 0.1622377132452942 0.26486240439211106 0.2546630358320859 -0.20007233546044131 -0.03648522654308329 0.252362069122108 0.003930053562694177 -0.24017434756915634 0.052651434702140204 0.01246466624668086 -0.11977767105691867 -1.6563482164754005E-4 0.05773310328201868 -0.13843950060953716 -0.01997064195724658 0.06941744342853184 0.04809916874655026 -0.010032487375006779 -0.1413845074362237 0.013249055352372311 </vector>
              <vector>-0.14798854213585982 -0.2505479805936794 -0.021593888946417922 -0.029493784937165847 -0.12981776503311496 -0.05461356676783832 0.16889210395036647 -0.06778805018994093 0.08906050406612454 0.004508809237703254 0.05081598586065115 0.10734976328255176 0.09991358503263464 -0.14999244617012913 0.23215746695026737 0.1094882680717694 0.08289264815179308 0.0485933071512313 0.11399744123207461 -0.011737617672520548 0.1269815819667258 -0.08407128244745121 -0.2005461732068285 -0.013162091755643238 0.05561569183627229 0.12937697943411244 0.06555738221153391 -0.016437557830724567 0.1370000716283636 -0.06495978212468696 0.10088223587004198 0.13280675686608154 0.04769418544600723 -0.11571416431450504 -0.20079283901349504 0.5596219289952218 -0.025028641286907544 0.34781354835375916 -0.14389259784171962 -0.09776634742774747 </vector>
              <vector>0.1223667115662539 0.0014089456615300582 -0.4808726364829608 0.02953516344690386 -0.11261542483737762 -0.14732639245075066 -0.05445123916303052 -0.13669716822485858 -0.09854918589943294 0.3360540406223311 -0.06839614629349562 -0.18891153694835414 0.3291412549032496 0.04220131936190102 0.15619055883765698 -0.12304663597535699 -0.12496919709561602 -0.08400221263671588 2.5491178421802398E-5 -0.09575211071314466 -0.12257837115269583 -0.27603953129163855 -0.187157599111945 0.14017750086787797 -0.12343148323069533 -0.10363807103205519 0.07263233078944446 0.281401348642053 0.04681408324203587 0.0056209259364297555 0.07148367759514854 -0.011835177295111618 0.0020783096511206296 0.08177487081283591 0.07401380754194896 -0.07984069175407478 -0.06349131806580405 0.012039569792191361 0.0021090135353591653 -0.06327724856987742 </vector>
              <vector>-0.14218735462567622 -0.2461171115514265 -0.02116454395283538 -0.04924054034266319 -0.14109281685289107 -0.043303123447205244 0.13091408879937733 -0.05404676375833415 0.1215473832693014 -0.057571302304610085 0.06253396370396608 0.07757017974311599 0.036727431717925585 -0.14403674244181322 0.07548636319143269 0.0151844844328333 0.015496162819889017 -0.020350495559149112 0.06476890969257304 -0.04325240376100103 0.1464767831274513 -0.07553981789685808 -0.15296041478128056 0.0030468073109007655 0.08733904808170273 0.26635167131441345 -0.15779337110047634 -0.06806219440222017 0.35197686968799985 0.062258894079890804 -0.031952013452292385 -0.1199490870441219 0.21340905513927586 -0.09697154821448051 0.037562634371860325 -0.4374210478925376 -0.14109730930876102 -0.4151184870727498 0.06917208244768924 -0.057866959474175514 </vector>
              <vector>0.24829406941485987 -0.16401609577695214 -0.13756037153024525 0.09974180766353566 0.12031853592001568 -0.3637879569152788 0.14120262671079747 0.48007227293966215 -0.14530054881038823 0.015422774118879668 -0.08833382867890867 0.13908685124651865 -0.1278784251321718 -0.3166325774024197 -0.2936505011441509 0.1240391960695078 0.011735040189729009 -0.10826507987420649 0.014637963897731528 -0.021783763660356916 -0.014706203114988676 0.07888869316855324 0.02901829904103703 0.056957912310112366 0.05541107054288006 -0.06355686696014928 -0.013262796094304256 -0.07022289881561151 -0.016808430137805995 0.010809057528607818 0.02718750617063691 0.054536574320314044 0.05648162635626648 0.019693226246770168 0.05330024855004281 0.028455495001650837 0.03396183401171173 0.016215457369846194 0.05578289835472599 -0.012129153003125401 </vector>
              <vector>-0.006897458281798008 -0.07860344978282618 -0.04956286206333517 -0.1614656406841204 -0.14910080948722584 -0.0060090045881487815 -0.10249698440061898 -0.2581119621309687 0.3062755045765997 -0.05631342135131597 0.08942164324157563 -0.14831544417182943 0.07046367350687074 -0.19318064613264063 -0.3557464790115821 -0.08592835043188946 0.14907537220240477 -0.357001536452287 0.039750649085083384 0.09321906281898353 -0.041851049488401626 0.2231705630186999 0.11126235974880529 0.010333005055230939 -0.24801349546326473 -0.13262267939998412 0.10356432602203172 0.03682338423934393 -0.057600899166903856 0.03691153420476777 0.16440399159085248 0.07998500772736959 0.04292462269976295 0.05247262140975843 0.14714034094855907 -8.71365023882418E-6 0.022264269417619255 0.08863150869869592 0.08633586372036542 0.003631944574425729 </vector>
              <vector>0.27041236293774795 0.14418587862852067 0.33395159917399103 -0.12236878104232497 0.0010760515781265642 0.056384776098444805 -0.20442140024820865 -0.16943180898816018 0.3354423704871268 0.07970961570626803 -0.1831651194670733 -0.10549740270862691 0.014435528156604562 -0.06490705596930779 0.1795026981703569 0.20996397462686953 -0.06721332870074644 0.1829002435596707 0.12705988313160388 -0.03450034963414846 0.07728333914683003 -0.052959646527135466 -0.0014228261879542874 0.09609986969444263 -0.007086617460338636 -0.07255824147002414 -0.06154912694715013 -0.04896008922071815 -0.0982232768686194 0.054881606592187014 -0.13306889187901488 -0.011253580269077235 -0.08863551848847266 0.024459128858661885 -0.08061704105540353 -0.0591004784879334 -0.016113193206796866 -0.020015374200005747 -0.061366703007127994 0.010886695755418204 </vector>
              <vector>0.18145342775266557 0.016016745816041265 -0.14655376652142219 -0.10292128362590627 -0.0012314869126063962 0.06522969391979751 -0.059613783623918615 0.06728906700968182 -0.22427302587117073 -0.027013586769616394 0.05233763919443959 -0.10067916889315642 -0.09171504894187134 0.052220527775455335 0.0876766027498263 -0.1498024400726776 -0.06118523056114983 -0.07719713944929932 -0.21702711122843296 -0.13260013717627142 0.20254074160931904 0.008602312988207949 -0.1483634736453833 0.17374119928806908 0.29157996077852144 -0.034490591778877464 0.1680610695206215 -0.1920889506188162 -0.17036388461719623 0.0115675838177182 -0.2616849625386146 -0.022092817918652304 -0.057869488476157145 0.116993103455745 -0.17857859564355194 0.023614182309333764 0.02673622249952687 -0.08400048254344546 -0.08500267043429925 -0.11078601288743878 </vector>
              <vector>-0.5611459835280446 0.6336836510452385 -0.08675301661780292 -0.1902518634364572 -0.12905951694536794 -0.20683622989568387 0.1668603521310934 0.02013202361507538 -0.11783113842046151 0.03531893854171294 -0.09845456771251151 -0.032439772384598387 -0.04853191690316234 -0.12666064204153812 0.007991516899158654 0.030974657389886542 0.1113318282583874 0.0012078510628380744 -0.015471073895530945 0.008322661094510313 -0.02779614418546658 0.01117109180334543 0.0029196810538442927 -0.010082592509446412 0.01978981437696 -0.03489910681946987 -0.0733860552464127 -0.0925858204331013 -0.0012479379641331374 -0.007624491694483977 -0.047328154420029425 -0.018436938983105847 -0.02608888163857625 -0.0470751311067068 -0.011319986198290975 0.011728467984529327 0.003180594590707191 -0.007234344737604176 0.014299435131130998 0.015780707725436414 </vector>
              <vector>0.12407574339247024 0.09685768942794609 -0.0036529506524965866 0.18600824313501155 0.08775373269991739 0.20537227262554192 0.08454724704157443 0.017009141936597083 -0.2021728105542108 0.1098468682197573 0.044639862768512555 0.10147163405638487 0.2468500576410469 -0.04569660334275392 -0.02639599042677887 -0.06334440856274437 0.11858559472927765 0.12389798610564114 0.4318288453302632 0.029581408101868226 -0.06853354757263151 0.11886656242152098 0.041613687554936295 0.3791779106261739 -0.14560498899404342 -0.20352462331416624 -0.22062121913222887 -0.2202219038575679 0.08698743984606983 -0.07505584479411626 -0.06326314676625369 -0.11233523327955491 -0.09517620090736162 -0.2693834841570474 -0.01279130683850366 0.015664726047430907 -0.06864226382183469 0.01701240729304426 0.08609022058024464 0.11796153800710656 </vector>
              <vector>-0.15280473230938266 -0.07753046901636236 -0.1697647670672484 0.1843995401198062 0.15108606248629142 -0.0012820572361246993 -0.11698885329320932 -0.1886238753355407 -0.04660561418669791 0.005708036104558684 0.04401670317531041 -0.11959863476079872 -0.19957581192894264 0.29706235378316426 -0.0800784592607843 0.37910280879148434 0.01498339277991477 0.07626361012259564 0.19273706363077894 0.4202655326693425 -0.011086162646771239 0.08524579701518986 0.04099787517187528 0.17155066684365367 0.34534044396426916 -0.07540454622851217 0.18162548657762603 0.04875454212996171 0.11664271729072574 0.11042362597443398 0.09240170333197428 0.023298620814632114 0.10577248284784106 0.016931708660015855 0.04090375329721732 0.01384096469819712 -0.03233315863798165 -0.03653777861515912 0.06526316026365354 -0.12277508403815296 </vector>
              <vector>0.0021358222506070042 0.12439158109326005 0.08107355510141916 0.13266581899701346 0.1479383049327925 0.05694541321574296 0.06643603609590998 0.04427724803464462 -0.013245584934475769 0.10208148309698205 -0.1933462942110688 0.07838748880406543 0.027801723348273535 0.03819890789060545 0.07581604201623007 0.1091361129300678 -0.029404261446530695 0.010753742781848161 0.045507376915110836 -0.2536347502008495 -0.06822809897685533 0.2368369809801048 -0.22024882808904533 -0.17087373983756993 -0.1453029188881849 0.04159453134284359 0.35057228498205706 0.0355464952905368 -0.14015307087372922 0.5166510454235416 0.08938848851955311 -0.2033612200896652 0.27398842087451036 -0.1573916712642755 0.04993697399484273 -0.04033282285595995 0.09256803709905218 0.043738574339546116 -0.0011723660856543757 -0.033345130737306335 </vector>
              <vector>-0.005688252783231944 0.005559244438595594 0.08893197900058519 0.053674299919646486 0.08028578722379008 -0.1773366268997289 -0.2047032773346834 0.02329761601361588 0.05362986985368983 -0.18065310260587125 0.18019721394949426 0.09623513611099742 0.16169764448332796 0.09113795622782733 -0.11659675104104811 0.1676016276267928 0.18047709830063163 0.1851408591104214 -0.26197531331577545 -0.049403441716820914 -0.05334268854388077 -0.045188709845007814 -0.3462622374500523 0.004462813816494051 -0.16363060252755834 -0.06941598187091738 0.17875850706979138 -0.05410718026783178 0.01906117930183685 -0.2945601583422131 0.2526486421711039 -0.23349029025256202 -0.059681459770054665 0.0026026146397413108 -0.2653021534217599 -0.015269207990841206 -0.001208511926623084 -0.12324450457576103 0.14333051059511961 0.237231878515636 </vector>
              <vector>0.056306448417197764 0.11912791039596007 0.040737571300533765 0.06800569120798768 0.09472886078065627 0.07254182884279277 0.09761894600995762 0.08137278554926082 0.041214757388557795 0.0793510375198347 -0.06658291142353977 -0.06817239137800174 -0.0078664373023905 0.0265277239727763 -0.031240584822485064 0.037951172794644106 0.10523970616714505 0.07260239066822978 -0.06955181758932856 0.19010139417661404 0.07276040513442848 0.06197375913870515 -0.1934166746710715 -0.014884241845532503 -0.17307234326707313 4.1712721283710373E-4 -0.03998347277620201 0.04871911999534882 0.26413568400753734 -0.18326097207122624 -0.2012692615037151 0.24677282135250653 0.1429737791246646 0.2575371562415909 -0.1527023699901564 -0.3371686976158862 0.43016378855289616 0.31783947403643964 -0.007799685571216671 -0.13600989817768241 </vector>
              <vector>-0.10805780359906482 -0.0060367359898372 0.05765055336934108 0.23061258648342403 0.005113330444541843 -0.0679084451732715 -0.23206397405968063 -0.13141616153397745 -0.019684662001462544 -0.1790220811029105 0.23879507232765107 0.2136093800572266 0.11684610413772768 0.0102391708421358 -0.22786004298562595 0.0925305077799276 -0.014367757384740573 0.031551333254894356 -0.12444485556867994 -0.23224242296851794 -0.15723039674164305 0.008711138726295834 -0.12982396611886107 0.059420208064135616 0.01742542391595758 0.05542424445173522 -0.3750637472878431 0.154659531057507 -0.021098541265225975 0.25026594650914746 -0.32014414431621907 0.11555240950641706 -0.018901547432523993 0.054393221596484416 0.13245654290634096 0.02198903647087604 -0.0727751576441004 0.15237034276139225 -0.24649855107134697 -0.1423166341121569 </vector>
              <vector>0.002707653584014987 0.10265444609130069 0.09265546649349658 0.03501377929057516 0.10709615485264995 0.06750406096711628 0.05080596475431588 0.12305070274325366 0.08737066894664981 0.15049442991969803 -0.1005865855184682 -0.09453731758158286 -0.0979278457860194 0.07827254743082955 -0.0475598843179852 0.06627393162636569 0.021900574459469056 0.04954441629707375 -0.10440127009040127 0.026899173665802634 0.18374215620854722 0.11204780548942679 -0.19875607415324845 0.08311094472291174 -0.13553619143327467 0.09893503148069559 8.56570947904048E-4 0.06759460543955902 -0.02227013637253412 -0.3163602719028068 -0.10349719078046693 -0.05677942417804708 0.09951108798985378 0.2215916327452963 0.5200676062872502 0.25187354607004653 -0.3896740592633048 -0.12287814421788808 -0.08169170043192575 0.001922846794163318 </vector>
              <vector>-0.06487932569464148 -0.05034653979813632 0.2656334097234648 0.06941484309431249 0.09791723157394608 -0.21696689560088644 -0.013059323990434269 -0.3144589433788931 0.005704115123097172 0.2755563444206781 -0.16979909411198277 0.25974929536141766 -0.04757141332410793 -0.0734974537143113 -0.1728621268181543 -0.42680737264513435 -0.2246599263686416 0.18910667921014543 -0.04309889125749215 -0.04167936578778523 0.006400425449152007 -0.0059050604961409965 0.1490594782009587 0.19608912184921176 0.12687424078051376 0.18255105650413525 0.1261172761423019 -0.06738919165083168 -0.024923570837792456 -0.14714064521442674 0.10177778043129655 0.048240354693661565 0.1865776292591993 0.0314349435937795 -0.015844822656642787 0.01926069769825827 0.0871618267501822 0.026466404982472443 0.08307182435728348 -0.051529172359073144 </vector>
              <vector>-0.007144050820238176 0.12542248125492508 -0.01850341181929134 -0.029318918952061943 -0.06111657586517836 0.10980724495723512 -0.10189440904530883 0.19729282242186452 0.045798032129653256 -0.027181687985714735 0.09790293720051645 -0.1753135678811713 -0.13547849145733407 0.10553305644583243 -0.15058786147753986 0.0547877475934866 0.032042552446676434 -0.0411167337649434 0.06455747588271095 -0.08721858955486578 0.1136678127511437 -0.3109921500668475 0.11064104830521858 0.34166756926661146 -0.07245268955139607 0.32410303004990154 -0.2562671851660493 0.10920042605994071 -0.2950951525902792 0.1118547891106588 0.26509334715550353 -0.010606268610896667 0.27113010900982243 0.0458207704275322 -0.20469975549630512 0.08525606575911747 0.12318283525976421 -0.023991073434726215 0.0794466911641966 0.035541615321555135 </vector>
              <vector>0.05449005785416815 -0.04682760855540794 0.0563557716887765 0.12323255960396606 0.05949563012828808 -0.25038696704818786 0.1577483042237702 6.171124910861955E-5 0.23560314380809147 0.1866313418282547 0.09592366902946771 0.20264674085348092 -0.25370055999771135 0.21348619904732968 0.36621947328351434 -0.0966494982349773 0.23627039171565825 -0.33500544035060104 -0.0942815974544307 0.1280600472502946 0.18729202512771306 0.09213399036783598 -0.023982214149584163 0.10592281531680418 -0.09679026124193782 -0.029426326671329796 -0.18269876229379128 0.10385159243458031 -0.15805759216271686 0.09995319374962187 0.012728746288109744 -0.02599570876894087 -0.24780180649101027 -0.13235915022363876 -0.018199123117177963 -0.0764165603073027 0.02524733553800259 0.011968343153056093 0.039580596767123784 0.030855252394784247 </vector>
              <vector>-0.011886035759350471 0.07775354662001582 -0.009494075265417965 0.013108822567850389 0.0099402344841579 0.047931708914548975 -0.11325016825171258 0.049300044816215464 0.052377641380028754 -0.061269999404325794 -0.09021692783533429 -0.060789077516231096 -0.10883113851194293 -0.022662633125892628 -0.10039753441940046 0.09686072829430725 -0.12958398905129387 -0.1401732190341365 -0.10331644278720761 -0.08619930904488846 -0.15840390329506748 -0.047816420291322395 0.013094830136064552 0.22732534662167972 0.006665262764900548 0.36380809737917624 0.3057965885089575 -0.013791868898957957 0.17368376169958027 -0.08716661455220334 -0.0035794152814142173 0.14344688318595236 -0.500328629420598 -0.3869437552976788 0.10929973185542366 -0.11507542963718143 0.05725490120469181 0.053969257238587566 -0.10972274934780957 2.7412438211234713E-4 </vector>
              <vector>-0.13605920888956133 -0.20063823542264575 -0.18257830477557715 -0.006586590738476334 0.28501648141229297 0.236138667702514 -0.14102042038874119 -0.1590471612814406 -0.1223341591426142 0.2275328756651434 0.031871468813972195 -0.04896557978081789 -0.4279712206941664 -0.11573137901385673 -0.03913972656076894 -0.023144089653145662 0.23582043623604101 -0.004161229846238105 0.1801972488666849 -0.21350518343683178 -0.08353068500235378 -0.19712975602915456 0.011799050332201577 -0.30392161551635344 -0.24275909238338833 0.06670418266800489 0.004514371479138611 -0.13841539044566184 -0.048703283469813265 -0.11405647186733832 -0.12285342934612344 0.0196195824930025 -0.0319922963630277 0.010722641137885146 -0.08648968119068037 -0.01197553882492969 -0.015101770519703194 -0.049145797650857755 -0.08068828099068348 0.07770890906434096 </vector>
              <vector>0.008861752118164498 0.06205656640161705 -0.01761356036306477 0.15421499493759575 0.00848941821144214 -0.04805863550794165 0.12762605983504755 0.030620337438002552 0.13726199834070743 0.01177835375899049 -0.10127878758587917 0.06866585294221675 0.11012162370801595 0.06569041277516137 0.020929570825382715 0.05219292300320717 -0.1623742681954741 -0.23047640485592238 0.22091880786216833 0.06888572498050097 -0.42960610609424166 0.17058928022644954 0.061994156340698194 -0.17694428173358415 0.12465028530077214 0.21721683026755387 -0.018783881441058883 0.13822231264037982 -0.16428163346944127 -0.20055664774386556 -0.13872360628591546 -0.00540363529877926 -0.03463039561610331 0.26235686861465835 -0.39081317863739934 0.010905281094464274 -0.18260221798939485 -0.1538379316140992 -0.06906972048367646 0.12702363341970227 </vector>
              <vector>-0.08689264415264805 -0.12114832685621743 0.28469681508374256 -0.2869719160083771 0.43079642703156773 0.08110629950532966 0.369635028822636 -0.006161145214372116 -0.05947250349531941 0.05631924340319346 0.14365182334608925 -0.25227468244971396 0.19340482403271386 0.0724783263832856 -0.08276601007353987 0.12773410324594517 -0.1998925558446678 -0.2324150356228267 -0.08224390771606852 -0.16107551028006323 -0.014221205262387574 -0.09212492316704723 0.09754103199055485 0.037561822780580505 0.042029241278428504 -0.06595775954083696 -0.0772261021506291 -0.0017238538432194543 0.19031161272656644 0.09068890190179399 0.058849200304366106 -0.15445985808825893 -0.12424147446583218 0.12402731926200972 -0.04524937630005154 0.03309758481815113 -0.02786933560488211 0.08994732663113138 0.06271764140677612 -0.04890137084696135 </vector>
              <vector>-0.0315279288638967 0.020981973676038792 -0.12890960227109427 0.19187237321601416 -0.13003019379338573 0.03584054701323777 -0.14613850593821737 0.06005518933349733 0.18667445030053043 -0.05867300578828025 -0.1475820004696862 0.14461505689873852 -0.09451727663834997 0.06508835266774345 0.15299918875688875 0.017711196521409178 0.07246412632352024 -0.031873122030644456 -0.1682851041279579 -0.19690827281751702 -0.13120147648501806 -0.10737643738783136 0.3630800687908164 0.034071117504983914 0.021277666643798068 -0.12521873009481105 -0.00826892428991988 -0.2844295890103375 0.3003206054241378 0.05833120201866793 0.045748486425564325 -0.338877754302558 -0.057227720948686445 0.34057483435648245 0.04595345958300375 0.07500443601906366 -0.01687499556610099 0.16449508207194405 0.14610776426633307 -0.12752943287620871 </vector>
              <vector>-0.0344608259132992 -0.11008001543519785 0.13743047443855014 -0.2734167135646585 -0.33661413426709497 0.3745885472077934 -0.046475286596946316 0.21794823434377003 0.004000042256114915 0.30223779074393636 -0.1287298606689431 0.33045027654318765 0.04286013263187629 0.15266359604174995 -0.10737398461032513 0.1702980451988681 0.09167865773618077 -0.14641214160917537 -0.13338796907631817 -0.036770175515256166 -0.15548648458225478 -0.06064985789678669 -0.004967296862655295 0.00372497226662733 0.1661182053372121 -0.2423738957348704 0.027832470671564236 0.05182288894588777 -0.01708416170946396 -0.09786737525993502 0.006537600467215014 0.15741016330013202 0.14939556893631062 -0.14576828867039232 -0.011131632844391157 -0.04243138698313896 -0.02187801289495787 -0.054211191443402314 -0.02431458766542923 -0.0273143308367886 </vector>
              <vector>-0.029598143989128013 0.028410154450840077 -0.05344426801629753 0.2056251287355453 0.17862579115743882 -0.0983607842409717 0.07546489292071311 -0.1070819308385885 0.14592883079972244 -0.19738009522844446 1.7823830541140612E-4 -0.1917820595266627 -0.013148434726764406 0.0687985096108909 0.15968097159662903 0.019750923185517664 -0.13309922860894846 -0.08120575929567005 -0.1911006325441234 -0.2148591505753442 -0.07611751907983215 -0.05681069512626487 0.12077552215396584 -0.04783071710032605 0.0782374348740107 -0.3654603041792241 -0.08507303289288098 -0.15757929461087694 -0.08218710690478771 -0.21902288490151425 0.018279620346808675 0.3380574542425765 0.3301958660466457 -0.32260120356583455 0.03928969052039829 -0.0045416558249780515 0.0279904475058859 -0.11456833451998087 -0.0555188360592449 0.07500238140641918 </vector>
              <vector>0.09646208906885576 0.1395635533035257 0.1176866957518745 0.29723208569639814 -0.1181353102270853 0.3688789070635506 0.2387425456064173 -0.03375274588842129 -0.1964351826778488 -0.17523162468462916 0.22128987605411915 0.03731613478518142 -0.0486480590891462 0.171600285944107 0.0167203430446944 -0.320449898479112 0.04063240823111495 -0.08584573078428531 -0.13162393360453473 0.09734732261293312 -0.08372814619432059 -0.026446761833484236 0.0027945239379313165 -0.11383582921963153 -0.02242422554717254 0.11763575815640054 0.08198046383831244 0.11582713275126272 0.08908585709798615 -0.04209719327654764 0.1396950934235587 -0.019997682435530743 0.05108268077718821 -0.031388773503477685 0.08318762665125402 0.04658904918058974 0.001506272886864531 0.01972868324244915 0.04830494220692668 -0.009045820030014277 </vector>
              <vector>0.18006859511732837 0.011420558725696734 -0.039696594198840786 -0.19635146472773635 0.09118807311201367 -0.12201315562822118 -0.03351115955384531 0.047945836695649946 -0.15163216631972978 -0.04422334400635409 -0.1365054670753833 0.11739942338393235 -0.09874903641055831 0.08902615160874282 0.13894905642035363 0.1285442065183247 -0.147503849847802 0.25830669843267084 -0.0752590910920213 0.10695149114193475 -0.1299215955798394 -0.1298428128423332 0.2144162559249067 -0.24233654042190958 -0.11055804606732875 0.08125969548570174 -0.236520337047492 0.2995506539419116 0.107130985140943 -0.03880898119718248 0.17450978177537296 0.006089074800231424 -0.007394993854551727 -0.14413229676440262 0.15764259061603167 -0.018985179283133893 0.007698174500358138 0.10646657884079568 0.031013069686804704 0.09538780379668976 </vector>
            </eigenvectors>
            <eigenvalues>0.0019435009715726202 6.77867174798626E-4 3.759173461709614E-4 2.8849919688504565E-4 2.0563950254637873E-4 1.5674312486213304E-4 1.1255185232819328E-4 9.342026288445061E-5 7.615967677479936E-5 7.104216905929776E-5 6.13910151935478E-5 4.540351923963396E-5 4.27707723656538E-5 3.472893136233059E-5 2.9469485672925784E-5 2.6322230825079434E-5 1.8679539512475312E-5 1.6307379881433525E-5 1.4535951246180624E-5 1.1961301539982872E-5 1.0377424024673339E-5 7.4826223443764256E-6 6.914546805710796E-6 4.631733441861807E-6 3.70907155065218E-6 3.2082880776675896E-6 2.773451173356676E-6 2.4698149957327037E-6 1.6786711195932924E-6 1.029267248888478E-6 9.637159724259692E-7 6.650734500043254E-7 5.753220981485031E-7 5.51605585383134E-7 2.678270602242577E-7 2.4227905027840964E-7 1.5391735519088664E-7 9.389439564316081E-8 3.511786675089367E-8 1.828255553786645E-8 </eigenvalues>
            <percentvar>44.670447248116744 15.580455227953815 8.640281753085047 6.63101708930426 4.726526348579053 3.6026663187069388 2.5869508971925503 2.1472203956287643 1.750494017530351 1.6328705319798562 1.4110433417960555 1.0435783365890319 0.9830658994603734 0.7982280014756804 0.6773421389732373 0.6050039803031443 0.42934034848253844 0.3748173854315756 0.3341019391507136 0.2749248378447015 0.23852016502487677 0.1719845225709254 0.15892757598119722 0.1064581944688238 0.08525124888866453 0.0737409784849479 0.06374645865723849 0.05676752525120255 0.03858345881558892 0.023657219120648644 0.02215055414846918 0.015286397536761469 0.013223505319486926 0.012678392531847077 0.0061558778412572806 0.005568668960339197 0.0035377173442113917 0.002158118112016027 8.071674967534597E-4 4.202158602751754E-4 </percentvar>
          </pca_contents>
          <morphojset>
            <morphojset_contents visiblename="PC scores, CovMatrix, IcrioIschNeo, Procrustes coordinates" uniqueid="49" alignmentmethod="-1" dimension="1" hasprocrustesfit="false" hasrawdata="false" linkedoutlinenumber="0" linkedwireframenumber="0" nincl="45" nlmk="22" nobs="45" objsymmetry="false" procsumsquare="0.0" procrustesfitfromparentset="false">
              <alignmentvectors>
                <vector>0.0 </vector>
                <vector>0.0 </vector>
                <vector>0.0 </vector>
                <vector>0.0 </vector>
                <vector>0.0 </vector>
                <vector>0.0 </vector>
                <vector>0.0 </vector>
                <vector>0.0 </vector>
                <vector>0.0 </vector>
                <vector>0.0 </vector>
                <vector>0.0 </vector>
                <vector>0.0 </vector>
                <vector>0.0 </vector>
                <vector>0.0 </vector>
                <vector>0.0 </vector>
                <vector>0.0 </vector>
                <vector>0.0 </vector>
                <vector>0.0 </vector>
                <vector>0.0 </vector>
                <vector>0.0 </vector>
                <vector>0.0 </vector>
                <vector>0.0 </vector>
              </alignmentvectors>
              <datavector>
                <datamatrix visiblename="PC scores, CovMatrix, IcrioIschNeo, Procrustes coordinates" covarfromorigin="false" matrixtype="9" iscoordinates="false" issymmetrycomponent="false" isasymmetrycomponent="false">
                  <data>
                    <vector>0.0047476680176141975 0.07542084515738924 -9.711867636939261E-4 0.017530832769411427 0.0238694146679741 0.008005732313854189 0.003830350549253089 0.01639324041450197 -0.008820667540034991 0.003915039916029997 0.006377953413573529 -0.008433643739409647 -0.006630326888298078 0.00246931613923423 -0.006589303031350238 0.0060124838346203606 0.0033057583148335826 0.004886494518833934 -0.0011759707881605391 0.002812092782668192 0.0026898791271685813 0.003574214863904632 -2.058237427734121E-4 -0.0018999516176672231 0.001943581003050387 -0.0019535979585100275 0.0023863863924235558 0.0025361206618327563 -0.0012203053101625698 2.4967828057857256E-4 6.31701990603653E-4 -1.4047720571232198E-4 8.929931634356411E-4 3.098782822671958E-4 5.476090326937432E-4 1.3944383779039126E-4 5.8265224526431984E-5 2.6466682038875876E-4 5.560831390806016E-5 -1.0403669468760233E-4 </vector>
                    <vector>-0.0021784404789231375 0.0175259257232662 -0.014568973210680614 -0.005069236024387569 0.03318414145888473 0.019212613754429526 0.005848224416379168 -0.00416230830485759 0.012403289334021938 -0.0027481603627751744 9.134832858803944E-4 0.0068927488087508525 0.010172440286173933 0.005032419762666975 0.0037760668965263105 5.423028280359815E-4 -0.002682234886207212 0.0027462051476830856 8.988481185467013E-4 0.00415867413157653 -0.0021867634282764126 0.002785032854405696 0.00593634073213401 0.0017800157409298186 -0.0024301189068044516 7.149715569501778E-4 0.001771210794196882 -8.65834826694156E-4 4.411791698961887E-4 0.0013777764715055402 -0.0011233280622170395 -6.538532279548641E-7 -9.567820431632905E-4 3.8767910972988413E-4 5.273277348771228E-4 3.5993777971770935E-4 3.610085883387719E-4 1.7738494182584902E-4 2.126010101816521E-4 9.415280098730306E-5 </vector>
                    <vector>-0.035763821833506494 0.031349455417346204 0.014808061287903266 -0.008049465730901241 -1.7725823714382358E-4 -0.01814056891119942 -0.0013205671986438823 -0.008001980868759013 -0.010975212235014298 0.002433409016317845 -0.007461735555262112 -0.003477517571971355 3.518444188478855E-5 0.010472900712637312 0.0038326114954107624 0.003223390217046374 0.0028892275981308503 -0.0014855871971248893 -0.005388502081960077 -0.001331522303584749 -0.0049507475754173216 0.003473760685545578 0.003933528370156925 0.0019746303513936622 0.0027620682983648705 -8.072804965677499E-5 5.151350073051076E-4 -6.341683180816557E-4 -0.0012024440912830252 -7.720415094399837E-4 -0.0013537292305196716 8.060128634613852E-4 -6.991020455146677E-4 5.459163483874713E-5 -5.803492550479785E-4 -9.983013464360964E-4 4.030508846578501E-5 1.7892187230305354E-5 -1.975249592443475E-4 9.326726942983512E-5 </vector>
                    <vector>-0.012297088227839743 0.03302677641816612 0.01851477105947759 -9.759621213968234E-4 -0.008505735182101383 -0.007053471489405365 0.004671051949414568 -0.013066546845819971 0.011167518980976569 0.005285889205920735 0.005622197645189797 -0.005558314744838278 -0.002086367700051505 -0.0062114003749015115 0.0059274156712007895 0.0076467033618424505 -0.005197484573634378 0.0032783521023226057 -0.0034347686646462577 -5.500834138167135E-4 0.004346834904924203 0.0032324207268131563 -1.0452639849961343E-4 1.002250381506491E-6 -0.003835246765338238 0.002552007502558286 -0.002113148725817676 9.66373897479929E-4 0.0013302700509069281 -3.7422543396024285E-4 -1.2164818393455267E-4 -6.218710480304354E-5 0.0011148752644294243 3.212854137882252E-4 2.216122726678432E-4 2.061044094812616E-4 -4.2586099922518054E-4 2.894746042523848E-4 -3.4760623174244195E-4 2.3274929906176415E-5 </vector>
                    <vector>-0.02236398447150964 0.017853577119425326 0.0117919102358369 -0.010280392935339671 0.018259043943994586 -0.014049120432993152 -0.007686742058776306 -0.011949424534055366 0.0027566140910464873 -0.005896425304077613 -0.0015336619864680203 8.298600561835351E-4 0.003898551890895452 0.001036580627354366 0.0034835143731821376 -0.005617405785273227 0.007078022583583275 -3.2241025370962484E-4 -0.0020257472929318078 3.392976305712438E-4 -0.002972609754423087 7.760392426983253E-4 -2.3162856714094345E-4 -8.764469781234881E-4 -0.003220546943220829 -0.0022545571249428862 -4.088807810166293E-4 7.574056637384505E-4 -0.001866709413967617 -2.3256988206325343E-4 0.0010567462341079456 -7.74990468578132E-5 3.167279654647114E-5 -4.950059849416899E-5 -0.0011666673752574166 7.579000546211368E-4 3.461870860841653E-4 -3.0006364529741655E-5 -4.734407362647511E-5 1.7191447263062006E-4 </vector>
                    <vector>0.005111136753706384 0.03157944266786742 0.01458879054796247 -0.010698799853164381 0.01827936855107259 2.433423422396958E-4 0.019885915127283115 0.0011950362471798799 -0.0057330430283577 8.620795497763485E-4 -0.01655484743513371 0.007157271183386796 0.0037259967570317603 -0.0028200248329717254 -0.006018659920266135 -0.002245099418762616 -0.004413117803836936 7.545617034020466E-4 -0.0055971551996955955 -0.0018570699502755226 9.153409333159963E-4 -0.005434953050073511 -9.980854543770992E-4 -0.004909289164204635 7.740202437042387E-4 6.389927433786543E-5 0.0010324433849695088 -0.0024132408364376415 5.638693394728769E-4 0.0011869504151958716 -6.6891771221128105E-6 -3.7556047040611336E-4 1.5604981617505908E-4 -4.2852319083418514E-4 -9.517261840896061E-4 3.9178705002837716E-4 -1.7320345578825225E-4 -1.0846315233703323E-4 -1.2817970057461567E-4 -2.2556364066930843E-4 </vector>
                    <vector>-0.007936872459232984 0.03692714060794841 0.019432188224269852 -0.0032200669273577958 0.0034401668090886964 0.003421737474887249 1.8092147725942026E-4 -0.004562559116175332 0.008778094199081014 0.0040274101341302255 -0.009957278643644797 0.0048974183473436015 -0.0021024521745152576 -0.003411848078675793 -0.005565270471295676 0.004620277329788319 0.0042709314602937115 -0.004203751527380857 1.8908678236610857E-4 3.0581844512730163E-4 0.001204561445201866 -2.9349206579721806E-4 -3.3266181438561975E-4 2.8785215768255273E-4 1.163063996261303E-4 0.004974258979522373 -0.0022667270223789455 0.0013684609141029983 0.002382822234759195 2.9856267730785275E-4 9.34068478805283E-4 -1.263097932936171E-4 -0.001606853235234405 -4.676601250175514E-4 1.742239029612537E-5 -2.3881999968178614E-4 3.4152022707809997E-4 2.21005338961982E-4 8.196778260196999E-5 1.4081618837693291E-5 </vector>
                    <vector>-0.02055908015265085 -0.01243641700028731 0.031097554380044218 0.011480013551616007 0.004399746635699374 -0.034974162230250724 0.007173647609458939 0.0017998258642862334 -0.007119499404585378 -0.006463248873583278 -0.013681718525397336 -0.005581297955662293 -0.0017666201373570875 -9.66884172703738E-4 8.981659343204055E-4 -0.0016340255168424804 -0.006937342242286648 4.3012846315753126E-4 -0.001094318136472091 0.0024311392541235743 0.004188516564262883 0.0013922808571209526 0.002153046629960543 0.0029879062895146855 0.0020923253771654754 -7.818669202102559E-4 -0.002040160387614028 -0.0012710017873501511 -4.8281888241738594E-4 3.025068308359614E-4 -3.616014626788408E-5 -1.4299405479642548E-5 -1.44272391749735E-4 3.5217046541040744E-4 7.361419603050609E-4 2.773662028066151E-4 -7.184173544029689E-4 -6.590335960588126E-5 3.546562702179755E-4 2.2610064991552537E-5 </vector>
                    <vector>0.0018723789488451351 0.0264051119835787 0.030446088830699523 -0.0144049038058571 -0.011745550114374033 0.012412647499617775 -9.550438213783816E-4 -0.013390814981903709 0.011706156090394033 0.0028931384277118234 -0.0035970426486925215 0.00933448656746792 -0.0016953654343687778 -0.00290235035823716 5.088602559258507E-4 0.002894705287185251 -0.003622394255880519 6.085914548140715E-4 -0.0013684935603481563 -3.331894081177372E-4 -7.10200662623333E-4 0.001210024646722876 -0.006830720569339579 1.6978098098503205E-4 -4.064029382801359E-5 -0.0036580271894450615 -7.935484023329298E-4 0.0011057614872868266 -0.0014950692007378542 -0.0012873916092804032 -7.844625451172184E-4 7.041110312966926E-4 7.759390002857813E-4 -8.700692636871279E-4 1.5444331138015694E-4 -2.645979833149674E-4 3.543069702059631E-4 -1.8643196513610187E-4 2.868814738171912E-4 6.202429024922739E-5 </vector>
                    <vector>-0.02902790393959823 0.01760152051082923 0.01743130141122916 0.004388281102611866 0.012437771766942971 -0.012729471307645214 -0.0025010259606123857 -0.004961131331237743 0.0071441792666237895 -0.006262066043461209 0.0032773049526543287 0.0018475528299404125 0.01062618096416543 0.010332679734556118 0.002480354886037456 -4.6453063235781205E-5 -0.001314623100716115 4.889269944372133E-4 0.008985676728929574 -0.0016734388529684792 -7.716717126577672E-4 -0.0026475769625043965 -0.005835939659074278 0.0029793922633267805 -0.0010980654735594782 -1.9199177947338625E-4 0.002122902521288877 -2.300659740516603E-5 4.524982004937289E-4 7.897315336674281E-4 7.856101543336446E-4 4.922756094518495E-4 1.3931460102693852E-5 2.4100943983447194E-4 6.53643285764982E-4 -2.8388557739380762E-5 -3.380315883043223E-4 -5.437842173510699E-4 2.9334174160526577E-5 -2.1061743769103442E-4 </vector>
                    <vector>-0.006939792235345444 0.010270538679443258 7.22928969532774E-4 -0.03546564136912496 -0.014269999668652725 -0.0024662496333187492 -9.615181750764468E-4 0.004694120078088118 -0.0071344449114839475 7.687074204766104E-4 -9.660546510657814E-4 -0.0014673898433179328 -0.009532602459080615 -0.0038827199020678733 0.0046643074002710085 0.004854371390476489 -0.0011343714126285647 5.189552543500579E-4 0.006688378170047604 -0.0031624518083011163 -4.4801421079844364E-4 -1.4884012765980993E-4 4.644220032921811E-4 -0.001600709688652583 0.0018801249163199127 -0.002320088572624175 0.0020379173053547135 0.0012086711607762718 0.0022031343090435905 -0.0010448458537130828 2.381915751612754E-4 -4.124704553079791E-4 -0.0012242191835439681 4.762569008837955E-4 -2.1075379484172298E-4 3.538140437865171E-4 2.4820924480655415E-4 5.039927869918842E-5 3.317942601956784E-4 6.087700139103137E-5 </vector>
                    <vector>-0.00770237696320588 0.010081066780033072 0.022156561678183573 0.004264310636232445 0.009449401757032893 -0.007630400098896005 -0.021682784199344517 0.012733779735562141 0.008260943897505446 0.0030641595292947334 0.011162940165635455 0.0071863239742068746 0.0036132089758424144 -0.0032890681107824674 0.005654497179291691 -0.00121078942354627 -0.00453280067499711 0.0034603533858592766 0.0037778778594932966 -0.00851827678237987 0.004696192030190071 -0.002142050148362964 0.005392880130337118 8.206879763593623E-4 0.0023339352638862285 2.0525589853039378E-4 7.967994600164555E-4 -2.68492535240584E-4 5.317910495028241E-4 -0.0010898556941874708 -5.824125792327278E-4 -6.538842872052942E-4 3.6252256309067483E-4 -3.657086809531759E-5 -5.384632523906259E-4 -2.882434614665756E-4 4.1948728494243625E-4 -1.1678158721966121E-4 -2.1105886114198102E-4 -1.0245273360478143E-4 </vector>
                    <vector>-0.012966482428116313 0.003022906805799791 0.021308689901809865 -0.0056611386243751545 -0.0016660162308146302 0.0064960478653262104 -0.010101993779567577 0.01271886109184553 -0.002123359874884592 0.019534993857381746 0.005706684505312398 -0.001677031021497512 0.0024474630702568697 0.004032612847060077 0.008817995675836693 -0.007650015657982521 9.45456328860161E-4 -0.00470143691187583 -0.0022827164097147363 0.0023490396575837308 -0.00489208126528469 -0.0025620940497525 9.466116874399686E-4 -8.688644681621669E-4 -0.0012227321369427196 -0.0017457145285317058 -0.0013263301161638061 -0.0012404697111631628 -3.2141461419469826E-4 -3.8531139974234597E-5 0.0010227725018286044 -3.0711609043877476E-4 5.12078911335035E-4 -5.861144975198374E-4 7.983685331547771E-4 7.305858406306326E-5 -3.5985669569773854E-4 4.535402418082153E-4 -2.1151665440026992E-4 -1.032594725487634E-4 </vector>
                    <vector>-0.0019473169249790267 -7.212609659338607E-4 -0.01868752032341877 -0.03143665401805466 -0.014117573672122746 -0.0051109026616641415 0.014904066723061254 8.57118202670264E-4 0.01000275510361833 0.014378767334011335 -1.4267896379199048E-5 -0.008284182979150621 -0.002797866433946219 0.006018816997662383 0.0022112034492886724 -0.008760453575828839 -0.0010621980467354014 0.003985075789484483 -0.00270353139584194 -0.003206357382255124 -0.004761429790351557 -0.0024327668772424643 -4.099766305859778E-4 0.0012388745577238157 0.0013556075780405922 0.0028859172452932813 0.0011595056688416252 0.001364682127688336 -2.8635179891121204E-5 -3.465633486181488E-4 0.002055737881090444 3.6829636038789525E-4 -6.279388325646548E-5 6.421739021804497E-4 1.8207150689000156E-4 -2.1681517468014454E-5 -6.066045915622981E-5 2.0699630775030623E-4 2.0014224326962815E-4 -5.074640959315432E-5 </vector>
                    <vector>-0.015058364426108053 -0.027203906154830305 -0.0018563435263800525 -0.0028123442670148504 -0.003241430472275977 -0.012695719138194554 -0.004945044830874371 0.02199033767116435 0.014115744526037142 0.001099096624213886 -0.0017240128350807487 0.010169467196751344 -0.0034341558680751104 -0.006545228370583624 -0.011495990984082109 -0.0015250610605381586 5.611445407701528E-4 0.002240494791466183 -0.005838222217724964 0.005351835872696676 -0.001152914845805094 0.002720015797511189 9.890452322015104E-5 0.0010982214605504167 -0.0025750129167257975 -3.6281981523979354E-4 0.001532999291190267 5.71434808712096E-4 -7.060285346328045E-4 -0.0012525720239302447 5.911964181908752E-4 -4.3902829063035645E-5 -0.0010440821867611933 2.501764161814251E-4 1.6898354063749825E-4 -9.785810266655468E-4 -3.755581574545701E-5 -4.770587677472432E-4 -1.3248720068355415E-4 -1.7033635429700492E-4 </vector>
                    <vector>-0.009257378076872897 -0.023840951967333754 0.011543147738184847 -0.0023307341454784727 0.016687799218237275 0.005030700535178085 0.008791366475017619 0.01340515935749843 0.01612909209123369 -0.010535886900397556 0.005575080083079888 -0.006891677186454228 -0.016214233824033412 0.013175665338300157 0.0013586635492543876 0.00302020522616514 0.0067592244553927915 -0.0037887802181962946 0.00473685978770727 0.002326641837633519 0.002013218434668225 0.0014189204651431663 -0.0021195380420562376 6.871016705493308E-6 0.0014877686731530045 1.7237177061153129E-4 -0.0026305970458149635 -0.002139373527757723 7.239938288197629E-4 1.7955348130686176E-4 4.306720615895772E-4 3.981332635809817E-4 1.1037658891922186E-4 -2.889362496507486E-4 -8.280581257990812E-4 6.989965966142195E-5 1.6507526971529615E-5 -9.729796274659397E-5 -1.532952907072306E-4 -3.100270592434678E-5 </vector>
                    <vector>0.014869078046508012 0.0017023559250815743 -0.018085152884199422 -0.041882937044379814 -0.011936128040206558 0.0031222574848387076 3.503153075211613E-4 -0.0022191714682077424 -0.0049496340479016935 -0.003449552055986131 -0.007154053504813627 0.006471031613744997 -0.008194176666359805 0.004929168137576975 0.0062237886759490095 -0.003982822217925444 -0.0025774170439550226 -0.0033393456510232167 0.0031992980145453325 0.0010279609689808717 0.005810903849450837 0.0035614075694783056 -2.656136291780127E-4 -0.002594537783152984 -0.0015376433020598003 -5.965446068956915E-4 -1.4193272088682766E-5 -0.0016509132446657334 -0.0015459124010919279 0.001285125332275546 -8.365617791470997E-5 -0.002064092894189899 -1.2637639655061443E-4 1.753853013665421E-4 8.214295584484509E-4 -6.363488759923663E-4 2.0869120374930638E-4 -7.259548402535707E-5 -1.8340488871696267E-4 1.987447516796359E-5 </vector>
                    <vector>0.006723564068973102 -0.016958654513786857 -0.01853082640422909 -0.03254525701517999 0.006138925085021807 -1.985604922804128E-4 0.0017895465699318835 -5.438092379642375E-4 -0.009485921943957606 -0.0038630611329399625 6.520783315344561E-4 -0.007579800002249096 -0.007521186033469704 -0.0013335705399967043 -0.008537640134224107 9.75654812818093E-5 -0.0029015975451004983 0.007853522447174029 6.044790314107691E-4 -0.004315456913264843 -7.245380351467365E-4 -3.604773474428606E-4 0.0018238145896487948 0.0028289473805839186 -0.0024478023040624213 -4.0773260104252907E-4 6.684203128991886E-4 3.4176137150536325E-4 9.248207888410039E-4 0.0013282323826067728 2.8602242726015166E-4 0.0012147752340760617 8.111496861910613E-4 -0.0015327744213237174 8.033389553028614E-5 5.5865683168667465E-5 -5.068812030041477E-5 -4.447883415153824E-4 -2.9339097173708504E-4 2.0348497130763012E-4 </vector>
                    <vector>-0.006474638832001837 -0.022640657817899888 -0.001730729787925078 -0.025644546243614477 -0.011789453705018335 -0.010592345781245878 -0.0026810165905680737 0.0028028425441056974 2.629326618688259E-4 0.006520443393038594 0.009137308957086442 0.002891383990461379 0.003715552048728795 -0.005910054310182692 -0.004328389561936472 0.0029311186906938536 0.009011252801000888 -0.004221071318309198 -5.374958340918202E-4 -0.005051932741049962 0.0036229041235835684 0.0014955920649915894 0.0010555938050846438 1.450493796538874E-4 -4.5343552649740137E-4 3.3328832408248096E-4 -0.0010008320509117773 0.0012481394037911937 -0.002778703387085991 0.0018079401950861895 -0.0012840734339347143 9.031654652917662E-4 -5.662669924692526E-4 7.626233960535858E-4 9.888470460364457E-6 0.0012340320112180084 -2.4597625404123403E-4 4.281411779243592E-6 8.203287062613656E-5 -2.1089525251147582E-4 </vector>
                    <vector>-0.022362477072739816 -0.017713580425384456 0.010034610262351404 -0.017349709476236687 -0.001397185121597967 -0.011154659221967395 -0.010330973266961446 0.013986025024447075 -0.004721076325466199 -0.025943418672491354 0.004986120843099418 -0.0010370942245750722 0.006274465184264872 -0.007199502103383323 0.005882462473860097 -0.0037835564612705296 0.004354795973536408 0.002008723832556321 -0.006256960379524281 0.0038495511243359 -5.179429966321981E-4 -3.1541837165836005E-5 -0.0043709425057914635 -4.739028217380428E-5 0.001147284601785546 0.0015251492672687518 0.002128014260803711 1.0378347838762702E-4 0.0019607515550383414 -2.2355299830324074E-4 -5.833922328479317E-4 -5.125809353634575E-4 1.90957084676332E-4 -8.148605450233394E-4 3.554516981937151E-4 4.830799121580005E-4 9.967783099372071E-5 5.041776688330987E-4 -1.3468805877123951E-6 1.1502996774296382E-4 </vector>
                    <vector>0.018923229973174045 -0.035787601607062194 0.03724880817999181 0.007675856497335376 -0.043242112338943366 0.010600806479295982 0.009411108190181072 0.0144234080652689 -0.0016058689059298534 9.959434364275573E-4 -0.005065270644072273 -0.0059626606479586996 0.012716471877746233 0.0072041986983921785 0.001025747152661656 0.008906660599399456 -0.0018051119703505506 0.00536335279219636 0.0012040585027690274 0.004741578857411898 0.002159646342996531 -0.0012721684416509929 0.0022882455654080805 -5.717167250190895E-4 -0.00214947304221309 -3.4153157741135794E-4 6.807378585308578E-4 -3.0658301652033954E-4 -6.851687116983167E-4 6.68758062696624E-4 8.170788843084761E-4 1.4472773659598956E-4 2.3988931328146164E-4 3.7346606512878337E-4 -7.654044163441411E-4 7.557260922407943E-5 5.990037370105253E-4 3.592263394350343E-5 6.301458020237031E-5 6.602332499201988E-5 </vector>
                    <vector>0.012521400343199632 0.003684317502513824 -0.008723722269491562 -0.010821856055374402 0.006947661420358488 0.023411187181430648 0.0031714283409949723 0.018444370791564774 0.007813584346692787 -0.003527404749851206 -0.004774345663151869 -0.0034824143880952127 3.93963928853238E-5 -0.00160000883982475 0.0034159329781787958 -6.427944204750872E-5 9.09446211853234E-4 4.413636120783736E-4 -2.259893504880789E-5 -0.001796354662794053 -0.0028642854500875716 -0.0022276694287751008 8.507006787971587E-4 -0.0016683536145427813 -0.0018835287628477092 6.17397596386043E-5 -0.0014824050190398706 1.7754184857251719E-4 2.494400100110712E-4 -0.0012096274443208343 -0.0026818168188846325 1.9317895292627534E-4 4.5977151484857473E-4 7.31314694910395E-4 -3.1020032985097624E-4 -2.891032267230424E-4 -0.001216961233711209 -2.1715129202153012E-4 2.613016135156978E-4 1.0765341070189923E-4 </vector>
                    <vector>0.006185412874007538 0.00787851099018665 -0.02837632709093059 -0.03211172966976827 0.009367117169302505 -0.009898672970609746 0.006921716674891294 0.002234817261491953 -0.0011710663124625859 0.0024147423255191547 0.015049855279330332 -3.201076223660216E-4 0.012146832484731524 -0.004404669318195017 -0.010378735087242725 0.003949479039439902 -0.008028013290734689 -0.007499212784282179 0.004422473838554541 0.0065525070136073366 -1.7103581427917896E-4 -0.002051350608850571 9.489491737599059E-5 0.0019391059004505125 0.00221487886472494 -4.5976348051063494E-4 -0.00227320417679771 -7.660012101424584E-4 -7.332329391872413E-4 -6.956272024284519E-4 5.0711574540744674E-5 8.664476776865644E-5 7.307011686178172E-4 -4.278476960097832E-4 -4.6981621159392095E-4 -3.5352890357191497E-4 1.6236684124227554E-4 4.1731715357327584E-4 4.5241923737352597E-5 6.43974290564142E-5 </vector>
                    <vector>0.047337238692534096 -0.030655778470768898 0.05373729377365263 -0.009992041139423263 0.004307737862746531 0.02561034386277639 -0.006442585469040389 -0.013121451620430083 -0.011260650323888002 -0.009295313159204125 0.0043208209951240955 0.001120913836606746 0.0025232247208399785 0.006491356444973092 -0.015276062338551402 -0.005712569914979046 0.0019052085500941912 0.0018057522704375383 0.0012845067644815657 -0.0026379628382091195 -0.0011532557184919887 -1.494412579032807E-4 0.0020347136350108252 -0.001202062146563963 0.001245247344937203 0.001059861934189015 -0.0015476796973944679 3.5158020619968297E-4 -1.6355210685384974E-4 -0.0013750608879226406 3.207253729258495E-6 -1.9247922710104452E-4 -9.439243335680586E-5 4.5081833977118554E-4 9.377454899588497E-4 2.968116286745962E-5 -4.419515854709368E-5 1.2890076469098175E-4 -7.210858787559736E-5 1.687440133351075E-5 </vector>
                    <vector>0.03194158849673463 -0.01184556129021107 0.0023396170077989473 0.002844082248806074 -0.007281641601329106 -0.00817104493646576 0.019554789639805177 -0.0167608697055118 -0.0018936991549272624 0.008234824304114223 0.011473109474069109 -0.0038289929841128665 0.00353348195073991 -0.00639494673427928 0.0022444730308268635 6.424449672920258E-4 0.008626810118955124 0.006570698108435356 0.0018465694448225422 0.004809736421495889 -0.004934596733473518 7.131627868018415E-4 -5.08673411536668E-5 3.2406940594329E-5 0.002195129386993762 -6.101016697593833E-4 -8.153677571802928E-4 -1.7693156484973477E-4 0.001560886143561771 4.813641015094806E-4 -0.0015893602922880975 -0.00202705495451662 2.0257182782949812E-4 -1.0140261584506939E-4 -2.8902666992041055E-5 -2.7310087456798663E-4 4.6636282497654005E-5 -5.548369939207533E-4 -6.822081049913814E-5 -1.731834867979544E-4 </vector>
                    <vector>0.035491891526914496 0.0036765537178431325 -0.028720925760411315 0.0010281537711152701 -0.022132290345688223 0.004420442128432071 -0.013292959951138108 -0.006981949485470826 0.0024347239702163714 -0.010559183058517378 0.0015608683071463383 0.002445577699695298 0.008644503314124474 0.005219740339819445 0.0017203084728944734 0.0013078379574925376 -0.002596510113719149 0.0013015958406308588 -0.0018516228088435588 -4.1318278865587867E-4 -5.946105898405529E-4 0.003957521925552446 -0.0017559408105612094 -0.003696173059364422 0.002904264149390835 -4.507274309313201E-4 1.0535397436809042E-5 -8.51824594883721E-5 0.001364707429189536 0.0013590094106345713 -1.7976924530045658E-4 0.0021240100585694062 -2.626343171679556E-4 2.4652679988069917E-4 -1.2559704445630547E-4 -5.99354029613447E-4 -3.9367002328638014E-4 2.580579891042885E-4 -1.5053169732332622E-4 -1.9246078267805213E-4 </vector>
                    <vector>0.04687907840458999 0.008558201613677858 -0.004764962543256323 0.01654452738516096 0.004332972119002695 -0.011702159713363573 7.22079806470934E-4 -0.007879874377729218 -0.00459189829777373 -0.0074599437239670045 0.009160246475535063 -0.009310527293813249 -0.005301817190931689 -0.007850801171065944 0.0034793788269179868 -0.00997510148960922 -0.001580288511783906 0.0023288329535025047 0.0038180557129038816 0.0017184428690170356 8.138355155227788E-4 6.411710573035339E-4 0.0023004990665723883 -0.004728434539662453 -0.0031522210568427043 0.0016063193039492587 -8.442423794882995E-4 -0.0018474399359573296 -9.855789866811122E-4 -0.0011331319925784362 3.792500539000134E-4 0.0015249360440984735 -3.390998896078138E-4 -3.3512511116568573E-4 -1.1710119179978362E-4 -4.079107167985653E-4 4.8680254992897144E-4 -5.1658916684375216E-5 3.265878472904932E-4 -1.7629381975517498E-4 </vector>
                    <vector>0.017912277069787364 -0.07253150093000607 0.006987761978709131 0.012629351829116177 0.017206999627994657 -0.020801946337533066 -0.015012854586296155 -0.010664360200742143 0.008500148782328472 0.009201569584462246 -0.0011293505064225624 -4.3274028332640285E-4 -0.009755047155623892 0.00632432066071451 -0.0038011833380361855 0.004712778169027126 -0.005016502402968207 -0.004391803971709937 -0.0013137928736269733 8.506767743368235E-4 -0.003095445867371822 -0.001173834402037849 5.1489353365495E-4 -0.003910422313546587 -6.265926847312819E-4 2.2561269098238896E-4 0.0023518617239981984 0.002446194415182901 8.255228913364621E-4 0.001310853551837122 -0.0010879427693065514 -5.171740430946371E-4 0.0010836752611028551 -5.039172310905755E-5 -1.1948583920883579E-4 -1.548710085783595E-4 1.1825278449488735E-4 2.8030504902505654E-4 1.9436047514428847E-4 2.578359524253379E-5 </vector>
                    <vector>0.041873696494972946 0.006567638336014968 -0.03500018223148071 0.01091885215417674 -0.0037677717096066612 -4.419071023863174E-5 -0.013640077821255208 -0.006638035919947031 0.0015272417416159426 -0.012539468963514561 -0.006334985613746231 -0.00824386531582543 0.0045192237797401415 0.005792076457171552 -0.0017705434849028911 0.00390977037757346 -0.0024416172944306857 0.0026806319989596448 0.0013835569443768482 -0.0013097157780236303 -4.0521179857424194E-4 -0.0012384745967143188 -0.001050995598712001 5.926247501594271E-4 -5.581934829116224E-4 0.001814602548765947 -4.3575163577141106E-4 0.0021203745797564416 -0.002700791669964703 -0.0012479094439462038 6.065602643152159E-4 -0.002386527833318331 -6.329085958478554E-4 -5.10373019085251E-4 -5.998399252068105E-4 1.5735167216316567E-4 -5.606267600880427E-4 1.1014062159659039E-4 -3.597598607965412E-5 -9.338827020549418E-5 </vector>
                    <vector>0.019062040698257846 -0.04233048059280662 -0.023236716132724648 0.003693437159694667 0.019652185156520882 0.0064358548948745126 -0.009944432320018974 -7.34851163548484E-4 -0.006270254101778006 0.008162167305895616 -0.017410720877002652 0.005142876090925579 0.0015985916533918648 -0.0050210829231998695 0.003343605534580745 7.92928722218468E-4 -0.0018266558948976939 0.004540323230145242 0.0031804163781942716 0.0022354636961474106 -0.0019807877047136185 0.0041302501440908 -3.562784106657911E-4 9.640977001574326E-4 8.612197224893605E-4 -0.0026594603937990396 -0.002932030109641348 4.131862727522529E-4 0.0017357997955654114 -0.0011416095245045715 0.0012755290397654545 4.2357071447698003E-4 2.3354281379987202E-5 8.869989271013858E-4 -1.8397880310058062E-4 8.374557806164817E-4 8.455876226059278E-5 9.458171274934462E-5 -1.8855376375767087E-4 -1.3356185984350795E-4 </vector>
                    <vector>0.04395647186707987 0.015723008687451752 -0.009596864265975218 0.014606835881688755 -0.00882405232352244 -0.003492291790178682 -7.474340049047373E-4 -0.00410257595682653 -0.008381012657154106 -0.009649505073523537 0.005464909849650463 0.010533241327924263 -0.008497967926995247 -0.0013626789462783404 -0.003528419668218943 0.004193835615115386 0.004539380867771361 1.5103560007883633E-4 -0.0026287126868522704 -0.004485760477891609 -0.002314011313191012 -0.002796258492169831 -2.3034671202913832E-4 0.00435128028146505 -0.00316380983707308 -0.0019623418793024276 -3.1309475366714267E-4 -0.0028396148333997896 0.001112753863903239 7.344169108885379E-4 8.511736119782853E-4 -5.585915886902494E-4 8.015775013529522E-4 0.0016521790473560966 -2.9499259719621565E-4 -6.275498581692491E-4 -3.239215282000725E-5 6.015920077964791E-4 1.9842494289808296E-4 -5.171250710972236E-5 </vector>
                    <vector>-9.979320249986847E-4 -0.015570119368652786 -0.01345553711516346 0.010567293176036998 0.005838747801953733 -0.009502203148119493 7.372448799974653E-4 -5.338190152975304E-4 -0.002693626963676562 0.013401697040954863 -0.0036056753879240605 0.0022890015137163712 0.003082857402735937 -0.0023529427893770097 -0.0022067576305220362 0.007669183061417751 0.004104188565144864 0.0017729052394997577 0.004284981045919376 -0.0017328222595636444 -3.069585916498666E-4 5.730956353537477E-4 -0.004400663866153069 -0.0024047162906464634 3.069720816342E-4 0.003207854473569669 0.0028586430556846914 -0.004723341242199025 -0.0013790578439238695 -0.0017814028008406209 -2.2055471590610884E-4 4.3059180166969913E-4 1.5246712902395964E-4 7.233270113345823E-4 5.11034778282614E-4 2.6225931391622546E-4 -4.545949148303839E-5 6.861405659632148E-5 -1.5945230425066462E-4 2.774293868740313E-4 </vector>
                    <vector>0.07196232067305579 -0.019356062000069035 0.021171568626613065 0.023485254012372555 0.003486033027097757 0.014514848108535122 0.013597812225109428 5.775202589428887E-4 6.585709325603432E-4 -9.757046980709782E-5 0.014259526779682006 0.006900261105044582 -0.008573375273761376 -0.008211125337649781 0.005753799834938476 -0.0021715485965121506 -0.008380618483166138 -2.0074768749626134E-4 -8.675783889093289E-4 -9.674893122571524E-4 -0.002918772621851965 0.0019421982442674015 -0.0022082468776759012 0.001653371298256124 0.002409135759526373 3.1883099076148705E-4 0.0012965599333331892 2.042557171290768E-4 -0.00204599048191536 0.0013046832120668787 7.404758815209799E-4 -3.5273689181811527E-5 -0.0015624525378802215 -1.6784026106471644E-4 -5.192632579881942E-4 2.390078043901676E-4 -4.6004930379137777E-4 9.938581842907268E-5 -1.52404241003263E-4 1.777829468965664E-4 </vector>
                    <vector>0.03580874699870158 0.032951720605573734 -0.0029031350115750996 0.013561501698852042 -0.018503148844797104 -0.0053876661007854765 -0.003827307159928376 -0.005381984613117981 -0.007683325700686264 0.003112293065485884 -0.001991322318418529 0.002610404545101135 -0.007927830936095073 0.002231020218692777 -0.0017389838935561296 -0.00480199033358828 6.191847914459057E-4 -0.0038387602287193808 0.00497571106003249 0.008379072759326636 0.002347094609071243 -0.006434691551804003 7.886872053283233E-4 0.00114335327503341 -0.0017352974117132312 -0.0010162413259275965 0.0018380686464448466 0.001966625080243253 9.951751855703768E-4 -6.425899844758397E-4 -0.0015250806392251256 9.563248688335308E-4 -9.772736669751813E-4 3.147410663694529E-4 -4.089636184038113E-5 4.795729643900929E-4 -3.009194991704711E-4 4.093131087953199E-5 -3.5890283205958304E-4 6.067161596704716E-5 </vector>
                    <vector>0.043265713111482355 -0.018343421514103172 -0.014544292224235946 0.022837732532567864 0.004604989313260677 -0.011433414320811438 0.027150971107540573 0.0027705828778620514 0.004951347268971554 0.0016272605590060567 -0.0012685524426328419 0.0016936257952759092 0.012831635444464876 0.0021996220500727108 -9.151000555679479E-4 -0.008258821337062152 0.0052729709331748404 -0.0041418165210550615 4.006091633097239E-4 -0.006090346873242617 0.006170834903756687 0.0017852759780541613 6.70762918084075E-5 -0.001415341678463149 -4.2356033710512747E-4 -0.002876379142194061 1.0889943082555134E-4 0.002672642742608043 0.0014336487193488822 -5.705108230658733E-4 5.268456770170455E-4 -1.1807457098606943E-4 -2.3975939834224974E-5 -1.5163884336297158E-4 1.3088618915076738E-4 -6.236407735226934E-4 -1.0350063109238058E-4 1.6537317802083648E-4 -6.0260497931634586E-5 2.5475491591282697E-4 </vector>
                    <vector>0.007126561788706473 0.0012595643639885868 -0.004965348090840422 0.0034263329330840434 0.013591841006167902 0.007191665520630476 -0.010794026845026863 0.0031047155462522336 -0.0158285935705736 0.0012658531940808277 0.009195272514184538 -0.010466532054059771 0.005400051260318091 -0.0013760794147531135 0.00386728083107003 0.0065932525015489005 -0.0034295169947544325 -0.008011374634748634 -0.007332656351503617 -9.636555134952328E-4 -1.1121772457086239E-4 -0.0019371966463719251 -0.0022121297184313667 -0.0013710151487764098 -0.0010853137886641605 9.68226998604604E-5 -0.0013870268443293412 6.257690580901564E-4 0.001060952647367993 4.2786770353195244E-4 9.661294448904782E-4 -1.3746663008380177E-4 -7.988473597169864E-4 0.001279036038017383 2.45653254028614E-4 -2.4122506810367225E-4 3.214328915264749E-4 -9.341496721099079E-4 7.345953309561315E-6 1.2055172352450611E-4 </vector>
                    <vector>0.04714387838303806 0.022867121239040722 0.0032549036044470427 0.012035759835738952 -0.010581901600807615 0.0032315559177885727 -0.013572593250047615 0.009655689719572692 -0.011593397640872001 0.005555397810904047 -0.00829530364929089 0.009214635245725513 0.0020953265890068366 -0.00438308475402798 0.001757986683563935 -0.0034095979823075976 0.004490277858216233 -0.004201137854777838 0.005742489496030506 0.0013416763866411288 -0.0023242332454728788 0.0037912062421126156 0.001439209662608678 9.99986331744299E-4 5.749884255690235E-4 0.0035188974971138575 1.2720448985244323E-4 9.255659879197451E-4 8.329037185262126E-5 0.0013514720182724418 8.57646065931925E-4 2.41118812733746E-5 0.0017471299439790916 -0.0010694089943184017 -3.802720108362213E-4 -2.1136945367870662E-4 -3.1907981679628805E-4 -4.0865882943473054E-4 2.278171370461853E-4 1.0523397837045143E-4 </vector>
                    <vector>-9.553494887756277E-4 -0.04801539765607045 -0.009169178249304438 -0.004620278955731866 0.01661517098770474 0.0214476746860704 0.005729836565248005 -0.012559749785690664 -0.010671829479199273 0.003984087629293848 -0.0022566693492377344 0.0014546336133632138 -0.0011492596136736468 -9.930884589543505E-4 0.010038020121826436 0.006154829645153908 0.00513011501410962 -0.0019747327735387767 -0.0043654169662652965 0.001414764747174129 0.007348356310808332 -0.0029655479456896358 8.077807850623435E-4 0.0032894231245264678 3.967216674565183E-5 6.644774832440442E-4 0.0022626696721163263 3.5188698105029285E-4 -6.562778480457396E-4 -0.0012204261808386198 3.113580908112569E-4 7.10013377525863E-4 1.3194678230173264E-4 -0.0013721979221470672 -2.797387936839669E-6 -4.7339517688048757E-4 -1.260717074056755E-4 9.70260125304472E-5 1.3556011484569785E-4 -2.2654936531848666E-4 </vector>
                    <vector>0.027815653870008998 0.007156909959231158 -0.023420946456999932 0.0064128615496307625 -0.006065869629029633 0.004975393296136135 -0.005098433067995819 -0.005645716029627469 0.013249320554062685 -0.004339957071482802 -0.003423412538623397 0.0038093812627748337 -0.0046144639888761945 0.001123350084416232 0.0019343908590024272 -0.006887628124042655 0.0011672552105235312 0.0021354897908202773 -0.0056929611186139545 0.0033238165325047784 0.003929346766156869 -0.0043669180260963066 8.411035655520709E-4 0.0011827595051069116 0.004425098979524345 0.0012839583667821103 -8.504064061525043E-4 2.516425723106013E-4 -9.99339298864465E-4 1.74764319190558E-4 -8.72097392204805E-5 2.813798417029398E-4 0.0013861894147845564 0.0014457442711306888 2.201187609477653E-4 3.728604284625719E-4 6.131562067465736E-4 -4.076706696930173E-4 -1.2899450513744541E-5 1.4275411918722458E-4 </vector>
                    <vector>0.04841771624957209 0.016002749424902395 -0.024658035415530546 0.022202363673448494 -0.02186352032989177 -0.004824589524652274 0.0010853942586110457 0.002579187726350722 0.007553297819283066 -6.812978528641611E-4 0.0037689382956772773 0.0034111548798510145 -0.0019530761864737635 0.0074378848909169865 -0.0025430754157951163 0.005465822083127307 -7.836277463451804E-4 -0.00354072055813354 -0.005295610743275698 -0.0032185396798031234 -0.0022204097490790865 5.421952956922984E-4 0.0030858587239663243 -2.5340670402198597E-4 1.5019963379657854E-4 -0.0015256633216216976 -5.460392645454521E-4 -0.0024147835040016124 9.96005280493541E-4 -0.0010967219121428603 4.216755774251902E-5 -2.609506883059858E-4 -3.4965258370885013E-4 -0.002057413527903559 7.651628184146327E-4 0.0011980648810243871 1.44088583133261E-4 -3.0710446276995587E-4 1.1752921401749685E-4 -2.470124529982301E-5 </vector>
                    <vector>0.04043183851715233 0.0011240736914680987 -0.002525114784981467 0.01741004791195451 0.0013763082695291634 0.006650573043107984 -0.005050307857673362 0.009407842535795267 0.004972618203800528 0.003406213030323731 -0.015733032413740956 -0.018041188675574527 9.965390018053756E-4 -0.007946520996957647 -0.0010822244684997664 -0.0031898726673296332 9.267898318175691E-5 -0.0017534180862723576 0.001915300290284097 -0.004424350615748263 -0.0018657821138304445 -0.0011702950653260514 -0.0034914447384951836 0.0031849928321710463 -1.7760054528291033E-4 -7.075207362854762E-4 -7.201428220161978E-4 -5.121870034250004E-4 -8.034931468520345E-4 0.0013197505295324352 -0.0019520600995747387 -8.136804289268898E-6 -4.604121722224937E-4 -4.1974714917784157E-4 4.003566167013785E-4 -3.2556746633650817E-4 9.251553222237794E-4 3.563638769102004E-4 -1.1550935911986931E-4 -8.113409332961364E-5 </vector>
                    <vector>-0.13054034894429922 -0.011551531093765586 -0.013426525470654989 0.020001762303508492 -0.004405912515382215 -4.0468182426710037E-4 0.013225333622329232 0.0018005557323753291 -0.0018352253792307247 -0.014020229911211284 -0.0027045442648192496 0.008414194646878394 -0.0028412482098409313 -0.00609268868424972 0.004130319781847119 0.007299556269938298 0.0011406705869155347 0.0010247155891284828 0.004175649868818831 -0.0014718998395802894 -0.005398896094376701 -0.0049680411802673205 0.0029072728510491537 -0.0029427539675671915 7.310116591129007E-4 -1.2561381268324416E-4 -0.0021637027324067117 0.0021575635396089204 -0.001716992544691656 5.389990408269013E-4 6.030046968409325E-4 3.8992726804865465E-4 1.1860684357468487E-4 -2.915320219369238E-4 8.582779961317315E-4 -3.3375213448176376E-4 1.6792723699695514E-4 7.51633161907724E-5 -1.598118565435192E-4 3.353061017781055E-5 </vector>
                    <vector>-0.11034643164322239 -0.0030001034461074614 -0.01647383431520694 0.017832662891723677 -0.003001738045531811 0.005061524462783039 -0.01655927447400399 -0.0014005996721258606 -0.006229480609070151 0.015906543672690437 0.008052827802525819 0.002789237988243506 -4.25777009615721E-4 0.0054728222439196055 -0.00416903263966139 -0.005294537267382817 7.936028284353767E-4 0.009709280176121824 -0.001233177594691275 8.468923630422032E-4 0.004916171425191878 -0.0015056749726989039 -0.002978685903651035 -5.288131077245198E-4 1.0990546291171546E-4 -6.293106220115804E-4 -0.0025174021948701506 -0.001022949852576809 4.028730419056042E-4 0.0011960527934861483 -4.793307836598185E-4 -3.6553524425981913E-4 -0.001149667647848821 -7.694677030092188E-4 -3.7663246754946313E-4 -2.65673587991908E-4 -2.1502556985320784E-4 1.3201344438119444E-4 2.525134782062808E-4 1.7408731301013936E-4 </vector>
                    <vector>-0.11200378423747333 -3.9080165864223627E-4 0.0012628744959401108 0.009812091572303379 -0.014571985787027564 0.021247523967584392 -0.007746873308920285 -0.016170377334332856 0.01334421895259854 -0.003025379643613553 -0.0028141213828033603 -0.013600983231731716 9.25580380616482E-4 -0.01108758033292628 -0.006442762124769092 -0.0034978345381506903 8.867072764762798E-4 -0.006679853831115656 0.0011216318292991687 4.914519677156402E-4 7.871776974204339E-4 0.0019259845856825965 0.003137911013031328 1.3151218149142982E-4 0.0011991950200373643 -0.0020360589878959286 0.003246830153487529 -0.002045406714341695 5.89519286346448E-4 2.4132763685949803E-4 0.001172009191902447 -4.545667872751611E-4 2.889948684220433E-4 2.563538177411751E-4 -2.431644923062042E-4 2.915691031915883E-5 -4.577575827376187E-4 -8.713576752571476E-5 -1.3587372102404028E-5 1.9234954568534378E-5 </vector>
                    <vector>-0.10970071700721862 -0.009323245454343708 -0.011487051865346674 0.018183496343976507 -0.01038526813972466 0.009714019956272496 0.01616274848229538 0.003858924822550271 -0.014959604405632113 -0.0016946543441949554 0.0037344527778553635 0.004171277646625947 -0.002547542760948048 0.006553397470091388 -0.0020430177761852544 -0.007722038781666742 -0.006590267563571215 -0.004790401078106885 -5.285044041019593E-4 -0.0021462718984384638 -0.0012123895754201641 0.004669583413109987 -0.0025229329757700714 0.001706253351087936 -0.0014431054940688987 0.00246828595889577 4.891688364413007E-4 0.0010094987449727937 5.918114009163715E-4 -0.0011386092011658581 -0.001473190139690347 -3.233207085864198E-4 7.42643316725648E-4 4.6566000650402747E-4 -4.896001032827376E-4 5.517322919096308E-4 5.224121992200716E-4 -4.002994157266317E-5 -9.3412069697089E-6 -1.654594565930088E-4 </vector>
                  </data>
                </datamatrix>
              </datavector>
              <classifiernames>subgenero	regiaobiogeo	pais	especie</classifiernames>
              <classifiermat>
                <vector>ICR	NEO	ARG	jujuye</vector>
                <vector>ICR	NEO	ARG	nudcor</vector>
                <vector>ICR	NEO	BRA	antiny</vector>
                <vector>ICR	NEO	BRA	callio</vector>
                <vector>ICR	NEO	BRA	euterp</vector>
                <vector>ICR	NEO	BRA	helios</vector>
                <vector>ICR	NEO	BRA	nitran</vector>
                <vector>ICR	NEO	BRA	ocella</vector>
                <vector>ICR	NEO	BRA	phaeto</vector>
                <vector>ICR	NEO	BRA	zikani</vector>
                <vector>ISC	AUS	AUS	episem</vector>
                <vector>ISC	AUS	AUS	fastid</vector>
                <vector>ISC	AUS	AUS	goldfi</vector>
                <vector>ISC	AUS	AUS	immacu</vector>
                <vector>ISC	AUS	AUS	parpar</vector>
                <vector>ISC	AUS	AUS	rubriv</vector>
                <vector>ISC	AUS	AUS	rufive</vector>
                <vector>ISC	AUS	AUS	scutel</vector>
                <vector>ISC	AUS	AUS	tarwin</vector>
                <vector>ISC	AUS	TAS	eburne</vector>
                <vector>ISC	AUS	TAS	priono</vector>
                <vector>ISC	AUS	TAS	rubroa</vector>
                <vector>ISC	AUS	TAS	skusea</vector>
                <vector>ISC	AUS	TAS	termin</vector>
                <vector>ISC	NEO	ARG	fageto</vector>
                <vector>ISC	NEO	ARG	postno</vector>
                <vector>ISC	NEO	ARG	truncu</vector>
                <vector>ISC	NEO	CHI	arauca</vector>
                <vector>ISC	NEO	CHI	concin</vector>
                <vector>ISC	NEO	CHI	decora</vector>
                <vector>ISC	NEO	CHI	delpon</vector>
                <vector>ISC	NEO	CHI	fuscos</vector>
                <vector>ISC	NEO	CHI	laroty</vector>
                <vector>ISC	NEO	CHI	penaip</vector>
                <vector>ISC	NEO	CHI	peracu</vector>
                <vector>ISC	NEO	CHI	porter</vector>
                <vector>ISC	NEO	CHI	proble</vector>
                <vector>ISC	NEO	CHI	rufist</vector>
                <vector>ISC	NEO	CHI	schine</vector>
                <vector>ISC	NEO	CHI	shanno</vector>
                <vector>ISC	NEO	CHI	silvai</vector>
                <vector>NEO	NEO	ECU	penata</vector>
                <vector>NEO	NEO	GUA	mayama</vector>
                <vector>NEO	NEO	PAN	pectin</vector>
                <vector>NEO	NEO	PER	paprzy</vector>
              </classifiermat>
              <idvec>00ICR_NEO_ARG_jujuye	01ICR_NEO_ARG_nudcor	02ICR_NEO_BRA_antiny	03ICR_NEO_BRA_callio	04ICR_NEO_BRA_euterp	05ICR_NEO_BRA_helios	06ICR_NEO_BRA_nitran	07ICR_NEO_BRA_ocella	08ICR_NEO_BRA_phaeto	09ICR_NEO_BRA_zikani	10ISC_AUS_AUS_episem	11ISC_AUS_AUS_fastid	12ISC_AUS_AUS_goldfi	13ISC_AUS_AUS_immacu	14ISC_AUS_AUS_parpar	15ISC_AUS_AUS_rubriv	16ISC_AUS_AUS_rufive	17ISC_AUS_AUS_scutel	18ISC_AUS_AUS_tarwin	19ISC_AUS_TAS_eburne	20ISC_AUS_TAS_priono	21ISC_AUS_TAS_rubroa	22ISC_AUS_TAS_skusea	23ISC_AUS_TAS_termin	24ISC_NEO_ARG_fageto	25ISC_NEO_ARG_postno	26ISC_NEO_ARG_truncu	27ISC_NEO_CHI_arauca	28ISC_NEO_CHI_concin	29ISC_NEO_CHI_decora	30ISC_NEO_CHI_delpon	31ISC_NEO_CHI_fuscos	32ISC_NEO_CHI_laroty	33ISC_NEO_CHI_penaip	34ISC_NEO_CHI_peracu	35ISC_NEO_CHI_porter	36ISC_NEO_CHI_proble	37ISC_NEO_CHI_rufist	38ISC_NEO_CHI_schine	39ISC_NEO_CHI_shanno	40ISC_NEO_CHI_silvai	41NEO_NEO_ECU_penata	42NEO_NEO_GUA_mayama	43NEO_NEO_PAN_pectin	44NEO_NEO_PER_paprzy</idvec>
              <meanconfig>0.04926980451925631 0.10403886025577182 0.09764591753101716 0.09268153890474765 0.19314154619009422 0.04605959931128234 0.23722947322165502 -0.037546794890081045 0.21180320203823153 -0.06721879211022389 0.16833090089621938 -0.08560247740988577 0.11330127015251588 -0.09816392123483354 0.04399694271371712 -0.10451517443124174 -0.03636165261378722 -0.10796967760410785 -0.0692553764415611 -0.10761242964771234 -0.34098696808066925 -0.07479359786139148 -0.5271203034590708 -0.004189660786198904 -0.12324759169123303 0.10301539290283165 -0.01871127145131346 0.06862314603730711 0.054426564330760964 0.07828536727850333 0.052759463210757425 0.06987545827754536 0.11200168249212568 0.050089388334463664 0.13366378465584558 0.026942489575792185 -0.03984714025315011 0.021411341859872837 0.062340921821421785 0.009155448098052323 0.09924046375923977 -0.006156698289800826 -0.4736216335420726 0.02359119342930719 </meanconfig>
              <omitflag>false	false	false	false	false	false	false	false	false	false	false	false	false	false	false	false	false	false	false	false	false	false	false	false	false	false	false	false	false	false	false	false	false	false	false	false	false	false	false	false	false	false	false	false	false</omitflag>
              <uniquenumvec>2 3 4 5 6 7 8 9 10 11 12 13 14 15 16 17 18 19 20 21 22 23 24 25 26 27 28 29 30 31 32 33 34 35 36 37 38 39 40 41 42 43 44 45 46 </uniquenumvec>
              <linkedsets>1 51 53 56 </linkedsets>
              <linksetmatrix>
                <vector>0 0 0 0 </vector>
                <vector>1 1 1 1 </vector>
                <vector>2 2 2 2 </vector>
                <vector>3 3 3 3 </vector>
                <vector>4 4 4 4 </vector>
                <vector>5 5 5 5 </vector>
                <vector>6 6 6 6 </vector>
                <vector>7 7 7 7 </vector>
                <vector>8 8 8 8 </vector>
                <vector>9 9 9 9 </vector>
                <vector>10 10 10 10 </vector>
                <vector>11 11 11 11 </vector>
                <vector>12 12 12 12 </vector>
                <vector>13 13 13 13 </vector>
                <vector>14 14 14 14 </vector>
                <vector>15 15 15 15 </vector>
                <vector>16 16 16 16 </vector>
                <vector>17 17 17 17 </vector>
                <vector>18 18 18 18 </vector>
                <vector>19 19 19 19 </vector>
                <vector>20 20 20 20 </vector>
                <vector>21 21 21 21 </vector>
                <vector>22 22 22 22 </vector>
                <vector>23 23 23 23 </vector>
                <vector>24 24 24 24 </vector>
                <vector>25 25 25 25 </vector>
                <vector>26 26 26 26 </vector>
                <vector>27 27 27 27 </vector>
                <vector>28 28 28 28 </vector>
                <vector>29 29 29 29 </vector>
                <vector>30 30 30 30 </vector>
                <vector>31 31 31 31 </vector>
                <vector>32 32 32 32 </vector>
                <vector>33 33 33 33 </vector>
                <vector>34 34 34 34 </vector>
                <vector>35 35 35 35 </vector>
                <vector>36 36 36 36 </vector>
                <vector>37 37 37 37 </vector>
                <vector>38 38 38 38 </vector>
                <vector>39 39 39 39 </vector>
                <vector>40 40 40 40 </vector>
                <vector>41 41 41 41 </vector>
                <vector>42 42 42 42 </vector>
                <vector>43 43 43 43 </vector>
                <vector>44 44 44 44 </vector>
              </linksetmatrix>
            </morphojset_contents>
          </morphojset>
        </principal_component_analysis>
      </covariancematrix>
      <canonical_variate_analysis>
        <cva_contents visiblename="CVA_Icrio_Isch_Neo" classanal="false" crossvalimpossible="false" dimension="2" datatype="2" linkedoutlinenumber="0" linkedwireframenumber="0" ncan="2" ngroup="3" permruns="10000" permtest="true" uniqueid="50">
          <grandmean>0.049269804519256305 0.1040388602557718 0.09764591753101713 0.09268153890474765 0.19314154619009416 0.046059599311282326 0.23722947322165497 -0.037546794890081045 0.21180320203823147 -0.06721879211022386 0.16833090089621933 -0.08560247740988573 0.1133012701525159 -0.09816392123483351 0.04399694271371713 -0.10451517443124166 -0.036361652613787196 -0.10796967760410778 -0.06925537644156109 -0.10761242964771224 -0.34098696808066903 -0.07479359786139146 -0.5271203034590708 -0.004189660786198905 -0.123247591691233 0.10301539290283157 -0.018711271451313446 0.06862314603730704 0.054426564330760936 0.07828536727850331 0.052759463210757404 0.06987545827754535 0.11200168249212561 0.050089388334463636 0.13366378465584555 0.02694248957579218 -0.03984714025315011 0.021411341859872837 0.062340921821421744 0.009155448098052322 0.09924046375923974 -0.006156698289800822 -0.4736216335420726 0.023591193429307187 </grandmean>
          <cancoef>
            <vector>-1573.1106389431047 506.6414500638464 </vector>
            <vector>-5854.989133083523 1391.4662016743505 </vector>
            <vector>819.2517933594069 -474.3857336053776 </vector>
            <vector>8032.357868138998 -3093.0390039856356 </vector>
            <vector>-59.7191737829185 1685.7039827160463 </vector>
            <vector>-2593.793617986981 1844.5317999843885 </vector>
            <vector>-687.9681415285517 -758.3434174937524 </vector>
            <vector>1864.875782614389 -191.40310827122138 </vector>
            <vector>259.2965974146461 627.253574829506 </vector>
            <vector>197.843199325761 -1047.3076116995157 </vector>
            <vector>-980.2304261812504 -535.2660054304597 </vector>
            <vector>-347.241461656532 3146.2031073344433 </vector>
            <vector>-585.1793304713021 -522.6009611977709 </vector>
            <vector>-468.9470095776753 -2582.8917897737033 </vector>
            <vector>3298.1765899426778 -218.12769471865664 </vector>
            <vector>1430.9285367075618 792.2378474077169 </vector>
            <vector>-1369.7369996007617 629.1192608753533 </vector>
            <vector>-417.2366905217783 -488.56184962773574 </vector>
            <vector>-687.3046875336315 -243.69484769595428 </vector>
            <vector>-1254.3774915683452 671.0055866742634 </vector>
            <vector>203.132601538455 -295.27175215810854 </vector>
            <vector>1144.628971417047 -682.3086335618909 </vector>
            <vector>-480.09892005416555 -71.11318967661796 </vector>
            <vector>-1648.992910489367 188.4803212490286 </vector>
            <vector>633.4288064821491 -49.87439682481984 </vector>
            <vector>1941.9090308304585 355.4009490193908 </vector>
            <vector>300.4005436349018 -1096.3173517524995 </vector>
            <vector>1788.7579800419169 -297.16095380705804 </vector>
            <vector>1625.5060875784277 556.95438055301 </vector>
            <vector>-1749.5291554456044 -71.40136156116324 </vector>
            <vector>-1756.4450769991304 81.43298413902676 </vector>
            <vector>-1997.463326251574 -1078.1188848041916 </vector>
            <vector>574.5631294488281 -542.270868045143 </vector>
            <vector>1098.628753635184 117.46780170464744 </vector>
            <vector>1076.9209683528811 -403.3270935843433 </vector>
            <vector>-1458.905404100282 186.4325805977809 </vector>
            <vector>-1194.8078410256255 1480.1342538520971 </vector>
            <vector>-459.8671973414954 1061.976274847031 </vector>
            <vector>1021.5876205754612 -416.9522500653628 </vector>
            <vector>977.7624421908973 -409.01633516272585 </vector>
            <vector>-981.9553330180522 35.14715693058724 </vector>
            <vector>-1009.9602196395383 204.77767022347228 </vector>
            <vector>544.2918307025417 25.158518324412796 </vector>
            <vector>783.6110525608982 -18.770608389937106 </vector>
          </cancoef>
          <canreg>
            <vector>3.0072840348806907E-4 3.0420772504510866E-4 </vector>
            <vector>-8.747470299132749E-5 -2.384921786969182E-4 </vector>
            <vector>1.386201985743125E-4 1.5079872105798595E-4 </vector>
            <vector>-8.956504687881734E-5 -1.9969496335366536E-4 </vector>
            <vector>-8.564803453180755E-5 1.5135278565608565E-4 </vector>
            <vector>-9.843416233682747E-5 -2.139005622122466E-4 </vector>
            <vector>-2.3040442480425617E-4 -9.456818877681182E-5 </vector>
            <vector>-1.566745232088544E-4 -1.263551177827329E-4 </vector>
            <vector>-2.4116046073012793E-4 -9.143087430372948E-5 </vector>
            <vector>4.353092093997705E-5 8.964726780045106E-5 </vector>
            <vector>-1.7610685730835442E-4 -1.3121647982827206E-4 </vector>
            <vector>1.3416401190227537E-4 2.0644281918682201E-4 </vector>
            <vector>-1.7677801913600015E-4 -2.6249551062814823E-4 </vector>
            <vector>1.8613193814625596E-4 2.985440511345912E-4 </vector>
            <vector>1.1880776808490892E-4 2.6679051022495147E-4 </vector>
            <vector>2.0412447941983307E-4 3.659051241479952E-4 </vector>
            <vector>-2.601630432601535E-4 -8.468829078050784E-5 </vector>
            <vector>1.2801548875885643E-4 3.467692904853933E-4 </vector>
            <vector>-2.0410093300756444E-4 1.453393099561739E-4 </vector>
            <vector>1.1887204853790251E-4 3.614754450750646E-4 </vector>
            <vector>-4.184352945382188E-4 -3.242940984216404E-5 </vector>
            <vector>-2.8502160528290584E-5 1.107464949049458E-4 </vector>
            <vector>-3.1955486634357506E-4 -6.015055744590438E-4 </vector>
            <vector>-2.8090317003501297E-4 -5.3199457835688845E-5 </vector>
            <vector>9.084214232596537E-4 -9.055698686172009E-5 </vector>
            <vector>-1.0263054123292245E-4 -1.0922244142790593E-4 </vector>
            <vector>2.140736320556875E-4 2.3969867848773436E-4 </vector>
            <vector>7.375800117582621E-5 -2.0239552596859741E-4 </vector>
            <vector>5.335994386161868E-6 -1.0298788805545497E-4 </vector>
            <vector>-2.794888315166745E-5 -1.9733408356983103E-4 </vector>
            <vector>1.8837873185731494E-4 1.2158500018038236E-4 </vector>
            <vector>3.604800812264322E-5 -1.8149614897579032E-4 </vector>
            <vector>1.3883443014831785E-4 -1.2746119902932142E-4 </vector>
            <vector>1.3841356085951825E-5 -7.36336444442665E-6 </vector>
            <vector>-7.82574076308848E-5 -1.0941232158225555E-4 </vector>
            <vector>3.460010477032668E-5 -4.2795914699443995E-5 </vector>
            <vector>1.2921080434451975E-4 3.918473162066863E-4 </vector>
            <vector>3.502682509516399E-5 -6.286386615036202E-5 </vector>
            <vector>9.348923407195228E-5 -1.8360014654366023E-4 </vector>
            <vector>5.455049549932733E-5 1.5427600741016188E-4 </vector>
            <vector>-2.627025600414427E-5 1.7716584552329416E-4 </vector>
            <vector>8.758858930741073E-5 -4.3464639775600576E-5 </vector>
            <vector>-1.902102297579365E-5 -3.643302164731959E-5 </vector>
            <vector>-2.7811907739803016E-4 -2.5522823525222566E-4 </vector>
          </canreg>
          <classvars>0 </classvars>
          <eigvals>745.0813607057646 231.4297490090254 </eigvals>
          <groupnames>ICR	ISC	NEO</groupnames>
          <mahalmat>
            <vector>0.0 48.38394566396043 68.81046043117806 </vector>
            <vector>0.0 0.0 86.62576617856344 </vector>
            <vector>7.0E-4 0.0 0.0 </vector>
          </mahalmat>
          <nvec>10 31 4 </nvec>
          <percvar>76.30034653915826 23.69965346084175 </percvar>
          <procdistmat>
            <vector>0.0 0.052481060235944656 0.11578593188266717 </vector>
            <vector>0.0 0.0 0.1363542737895885 </vector>
            <vector>7.0E-4 0.0 0.0 </vector>
          </procdistmat>
        </cva_contents>
        <morphojset>
          <morphojset_contents visiblename="CVA_Icrio_Isch_Neo, scores" uniqueid="51" alignmentmethod="1" dimension="2" hasprocrustesfit="false" hasrawdata="false" linkedoutlinenumber="0" linkedwireframenumber="0" nincl="45" nlmk="22" nobs="45" objsymmetry="false" procsumsquare="0.0" procrustesfitfromparentset="false">
            <alignmentvectors>
              <vector>0.0 </vector>
              <vector>0.0 </vector>
              <vector>0.0 </vector>
              <vector>0.0 </vector>
              <vector>0.0 </vector>
              <vector>0.0 </vector>
              <vector>0.0 </vector>
              <vector>0.0 </vector>
              <vector>0.0 </vector>
              <vector>0.0 </vector>
              <vector>0.0 </vector>
              <vector>0.0 </vector>
              <vector>0.0 </vector>
              <vector>0.0 </vector>
              <vector>0.0 </vector>
              <vector>0.0 </vector>
              <vector>0.0 </vector>
              <vector>0.0 </vector>
              <vector>0.0 </vector>
              <vector>0.0 </vector>
              <vector>0.0 </vector>
              <vector>0.0 </vector>
            </alignmentvectors>
            <datavector>
              <datamatrix visiblename="CVA_Icrio_Isch_Neo, scores" covarfromorigin="false" matrixtype="10" iscoordinates="false" issymmetrycomponent="false" isasymmetrycomponent="false">
                <data>
                  <vector>22.411544858189053 -23.937114564158467 </vector>
                  <vector>24.821104323750188 -25.448415900979857 </vector>
                  <vector>22.226004970069187 -24.829506916606093 </vector>
                  <vector>22.394808368972186 -25.599552520641407 </vector>
                  <vector>21.93860640312627 -23.37892870438059 </vector>
                  <vector>23.430601330466693 -25.360110473371336 </vector>
                  <vector>22.87748090983944 -21.737563528889073 </vector>
                  <vector>24.221813389986366 -23.867890248588868 </vector>
                  <vector>24.912885354272433 -25.255106960372608 </vector>
                  <vector>21.228177291427986 -23.696668669311663 </vector>
                  <vector>-15.415735675416792 4.789230443382163 </vector>
                  <vector>-15.779665129997591 3.923050101720304 </vector>
                  <vector>-14.139913550129732 6.119366518924531 </vector>
                  <vector>-16.562946160531226 2.1192130284335917 </vector>
                  <vector>-15.976970707675038 3.990824334927259 </vector>
                  <vector>-14.84586006729694 2.8060791931880478 </vector>
                  <vector>-17.588369817636902 4.214106188199218 </vector>
                  <vector>-14.998736163827015 5.73785801923945 </vector>
                  <vector>-15.68731723912404 3.838535512062208 </vector>
                  <vector>-16.466720423711788 3.3873290048761944 </vector>
                  <vector>-16.632936541467725 4.710638902712157 </vector>
                  <vector>-17.76625937163123 5.318145811825907 </vector>
                  <vector>-17.08515295143939 4.218671785167802 </vector>
                  <vector>-16.665600225464697 3.3006349096816985 </vector>
                  <vector>-15.657149212789626 4.691119341246906 </vector>
                  <vector>-15.267496202760684 5.1204214619370445 </vector>
                  <vector>-16.19829675718792 4.3474613415584455 </vector>
                  <vector>-16.59470217973086 4.362212153511149 </vector>
                  <vector>-14.11510170493338 4.257922796922695 </vector>
                  <vector>-17.216912945660344 3.6100125202114848 </vector>
                  <vector>-15.7821006225351 4.08240086916451 </vector>
                  <vector>-15.208965710147533 4.598686663588206 </vector>
                  <vector>-17.06176308059775 4.778923832545719 </vector>
                  <vector>-15.753332156602898 2.9503552128381667 </vector>
                  <vector>-15.49135101313828 4.1009038521468675 </vector>
                  <vector>-15.391969800697225 3.0739096671800046 </vector>
                  <vector>-15.924114330996629 2.545827755855302 </vector>
                  <vector>-16.621513799173975 4.386691525652007 </vector>
                  <vector>-16.11535107139176 5.75178454331503 </vector>
                  <vector>-17.794586167226868 3.901220269722857 </vector>
                  <vector>-16.72283545741089 3.605407129113742 </vector>
                  <vector>67.06295585259682 28.03214829227648 </vector>
                  <vector>66.40555891952827 27.98918661159711 </vector>
                  <vector>66.94824451488665 28.583225172211723 </vector>
                  <vector>67.6499397512205 29.867353720364697 </vector>
                </data>
              </datamatrix>
            </datavector>
            <classifiernames>subgenero	regiaobiogeo	pais	especie</classifiernames>
            <classifiermat>
              <vector>ICR	NEO	ARG	jujuye</vector>
              <vector>ICR	NEO	ARG	nudcor</vector>
              <vector>ICR	NEO	BRA	antiny</vector>
              <vector>ICR	NEO	BRA	callio</vector>
              <vector>ICR	NEO	BRA	euterp</vector>
              <vector>ICR	NEO	BRA	helios</vector>
              <vector>ICR	NEO	BRA	nitran</vector>
              <vector>ICR	NEO	BRA	ocella</vector>
              <vector>ICR	NEO	BRA	phaeto</vector>
              <vector>ICR	NEO	BRA	zikani</vector>
              <vector>ISC	AUS	AUS	episem</vector>
              <vector>ISC	AUS	AUS	fastid</vector>
              <vector>ISC	AUS	AUS	goldfi</vector>
              <vector>ISC	AUS	AUS	immacu</vector>
              <vector>ISC	AUS	AUS	parpar</vector>
              <vector>ISC	AUS	AUS	rubriv</vector>
              <vector>ISC	AUS	AUS	rufive</vector>
              <vector>ISC	AUS	AUS	scutel</vector>
              <vector>ISC	AUS	AUS	tarwin</vector>
              <vector>ISC	AUS	TAS	eburne</vector>
              <vector>ISC	AUS	TAS	priono</vector>
              <vector>ISC	AUS	TAS	rubroa</vector>
              <vector>ISC	AUS	TAS	skusea</vector>
              <vector>ISC	AUS	TAS	termin</vector>
              <vector>ISC	NEO	ARG	fageto</vector>
              <vector>ISC	NEO	ARG	postno</vector>
              <vector>ISC	NEO	ARG	truncu</vector>
              <vector>ISC	NEO	CHI	arauca</vector>
              <vector>ISC	NEO	CHI	concin</vector>
              <vector>ISC	NEO	CHI	decora</vector>
              <vector>ISC	NEO	CHI	delpon</vector>
              <vector>ISC	NEO	CHI	fuscos</vector>
              <vector>ISC	NEO	CHI	laroty</vector>
              <vector>ISC	NEO	CHI	penaip</vector>
              <vector>ISC	NEO	CHI	peracu</vector>
              <vector>ISC	NEO	CHI	porter</vector>
              <vector>ISC	NEO	CHI	proble</vector>
              <vector>ISC	NEO	CHI	rufist</vector>
              <vector>ISC	NEO	CHI	schine</vector>
              <vector>ISC	NEO	CHI	shanno</vector>
              <vector>ISC	NEO	CHI	silvai</vector>
              <vector>NEO	NEO	ECU	penata</vector>
              <vector>NEO	NEO	GUA	mayama</vector>
              <vector>NEO	NEO	PAN	pectin</vector>
              <vector>NEO	NEO	PER	paprzy</vector>
            </classifiermat>
            <idvec>00ICR_NEO_ARG_jujuye	01ICR_NEO_ARG_nudcor	02ICR_NEO_BRA_antiny	03ICR_NEO_BRA_callio	04ICR_NEO_BRA_euterp	05ICR_NEO_BRA_helios	06ICR_NEO_BRA_nitran	07ICR_NEO_BRA_ocella	08ICR_NEO_BRA_phaeto	09ICR_NEO_BRA_zikani	10ISC_AUS_AUS_episem	11ISC_AUS_AUS_fastid	12ISC_AUS_AUS_goldfi	13ISC_AUS_AUS_immacu	14ISC_AUS_AUS_parpar	15ISC_AUS_AUS_rubriv	16ISC_AUS_AUS_rufive	17ISC_AUS_AUS_scutel	18ISC_AUS_AUS_tarwin	19ISC_AUS_TAS_eburne	20ISC_AUS_TAS_priono	21ISC_AUS_TAS_rubroa	22ISC_AUS_TAS_skusea	23ISC_AUS_TAS_termin	24ISC_NEO_ARG_fageto	25ISC_NEO_ARG_postno	26ISC_NEO_ARG_truncu	27ISC_NEO_CHI_arauca	28ISC_NEO_CHI_concin	29ISC_NEO_CHI_decora	30ISC_NEO_CHI_delpon	31ISC_NEO_CHI_fuscos	32ISC_NEO_CHI_laroty	33ISC_NEO_CHI_penaip	34ISC_NEO_CHI_peracu	35ISC_NEO_CHI_porter	36ISC_NEO_CHI_proble	37ISC_NEO_CHI_rufist	38ISC_NEO_CHI_schine	39ISC_NEO_CHI_shanno	40ISC_NEO_CHI_silvai	41NEO_NEO_ECU_penata	42NEO_NEO_GUA_mayama	43NEO_NEO_PAN_pectin	44NEO_NEO_PER_paprzy</idvec>
            <meanconfig>0.049269804519256305 0.1040388602557718 0.09764591753101713 0.09268153890474765 0.19314154619009416 0.046059599311282326 0.23722947322165497 -0.037546794890081045 0.21180320203823147 -0.06721879211022386 0.16833090089621933 -0.08560247740988573 0.1133012701525159 -0.09816392123483351 0.04399694271371713 -0.10451517443124166 -0.036361652613787196 -0.10796967760410778 -0.06925537644156109 -0.10761242964771224 -0.34098696808066903 -0.07479359786139146 -0.5271203034590708 -0.004189660786198905 -0.123247591691233 0.10301539290283157 -0.018711271451313446 0.06862314603730704 0.054426564330760936 0.07828536727850331 0.052759463210757404 0.06987545827754535 0.11200168249212561 0.050089388334463636 0.13366378465584555 0.02694248957579218 -0.03984714025315011 0.021411341859872837 0.062340921821421744 0.009155448098052322 0.09924046375923974 -0.006156698289800822 -0.4736216335420726 0.023591193429307187 </meanconfig>
            <omitflag>false	false	false	false	false	false	false	false	false	false	false	false	false	false	false	false	false	false	false	false	false	false	false	false	false	false	false	false	false	false	false	false	false	false	false	false	false	false	false	false	false	false	false	false	false</omitflag>
            <uniquenumvec>2 3 4 5 6 7 8 9 10 11 12 13 14 15 16 17 18 19 20 21 22 23 24 25 26 27 28 29 30 31 32 33 34 35 36 37 38 39 40 41 42 43 44 45 46 </uniquenumvec>
            <linkedsets>49 1 53 56 </linkedsets>
            <linksetmatrix>
              <vector>0 0 0 0 </vector>
              <vector>1 1 1 1 </vector>
              <vector>2 2 2 2 </vector>
              <vector>3 3 3 3 </vector>
              <vector>4 4 4 4 </vector>
              <vector>5 5 5 5 </vector>
              <vector>6 6 6 6 </vector>
              <vector>7 7 7 7 </vector>
              <vector>8 8 8 8 </vector>
              <vector>9 9 9 9 </vector>
              <vector>10 10 10 10 </vector>
              <vector>11 11 11 11 </vector>
              <vector>12 12 12 12 </vector>
              <vector>13 13 13 13 </vector>
              <vector>14 14 14 14 </vector>
              <vector>15 15 15 15 </vector>
              <vector>16 16 16 16 </vector>
              <vector>17 17 17 17 </vector>
              <vector>18 18 18 18 </vector>
              <vector>19 19 19 19 </vector>
              <vector>20 20 20 20 </vector>
              <vector>21 21 21 21 </vector>
              <vector>22 22 22 22 </vector>
              <vector>23 23 23 23 </vector>
              <vector>24 24 24 24 </vector>
              <vector>25 25 25 25 </vector>
              <vector>26 26 26 26 </vector>
              <vector>27 27 27 27 </vector>
              <vector>28 28 28 28 </vector>
              <vector>29 29 29 29 </vector>
              <vector>30 30 30 30 </vector>
              <vector>31 31 31 31 </vector>
              <vector>32 32 32 32 </vector>
              <vector>33 33 33 33 </vector>
              <vector>34 34 34 34 </vector>
              <vector>35 35 35 35 </vector>
              <vector>36 36 36 36 </vector>
              <vector>37 37 37 37 </vector>
              <vector>38 38 38 38 </vector>
              <vector>39 39 39 39 </vector>
              <vector>40 40 40 40 </vector>
              <vector>41 41 41 41 </vector>
              <vector>42 42 42 42 </vector>
              <vector>43 43 43 43 </vector>
              <vector>44 44 44 44 </vector>
            </linksetmatrix>
          </morphojset_contents>
        </morphojset>
      </canonical_variate_analysis>
      <regression_analysis>
        <regression_contents visiblename="Regression_IcrIscNeo" covarfromorigin="false" dependenttype="2" dependentisshape="true" dependentdim="2" groupanalysis="false" linkedoutlinenumber="0" linkedwireframenumber="0" nobs="45" totalss="0.19143314655932908" predictedss="0.024424930061951945" residualss="0.16700821649737713" haspermtest="true" uniqueid="52" permiterations="10000" permutationpval="7.0E-4">
          <dependentvars>
            <variable_indicator datasetid="1" matrixtype="2" variableindex="0" variablename="ProcCoord1"/>
            <variable_indicator datasetid="1" matrixtype="2" variableindex="1" variablename="ProcCoord2"/>
            <variable_indicator datasetid="1" matrixtype="2" variableindex="2" variablename="ProcCoord3"/>
            <variable_indicator datasetid="1" matrixtype="2" variableindex="3" variablename="ProcCoord4"/>
            <variable_indicator datasetid="1" matrixtype="2" variableindex="4" variablename="ProcCoord5"/>
            <variable_indicator datasetid="1" matrixtype="2" variableindex="5" variablename="ProcCoord6"/>
            <variable_indicator datasetid="1" matrixtype="2" variableindex="6" variablename="ProcCoord7"/>
            <variable_indicator datasetid="1" matrixtype="2" variableindex="7" variablename="ProcCoord8"/>
            <variable_indicator datasetid="1" matrixtype="2" variableindex="8" variablename="ProcCoord9"/>
            <variable_indicator datasetid="1" matrixtype="2" variableindex="9" variablename="ProcCoord10"/>
            <variable_indicator datasetid="1" matrixtype="2" variableindex="10" variablename="ProcCoord11"/>
            <variable_indicator datasetid="1" matrixtype="2" variableindex="11" variablename="ProcCoord12"/>
            <variable_indicator datasetid="1" matrixtype="2" variableindex="12" variablename="ProcCoord13"/>
            <variable_indicator datasetid="1" matrixtype="2" variableindex="13" variablename="ProcCoord14"/>
            <variable_indicator datasetid="1" matrixtype="2" variableindex="14" variablename="ProcCoord15"/>
            <variable_indicator datasetid="1" matrixtype="2" variableindex="15" variablename="ProcCoord16"/>
            <variable_indicator datasetid="1" matrixtype="2" variableindex="16" variablename="ProcCoord17"/>
            <variable_indicator datasetid="1" matrixtype="2" variableindex="17" variablename="ProcCoord18"/>
            <variable_indicator datasetid="1" matrixtype="2" variableindex="18" variablename="ProcCoord19"/>
            <variable_indicator datasetid="1" matrixtype="2" variableindex="19" variablename="ProcCoord20"/>
            <variable_indicator datasetid="1" matrixtype="2" variableindex="20" variablename="ProcCoord21"/>
            <variable_indicator datasetid="1" matrixtype="2" variableindex="21" variablename="ProcCoord22"/>
            <variable_indicator datasetid="1" matrixtype="2" variableindex="22" variablename="ProcCoord23"/>
            <variable_indicator datasetid="1" matrixtype="2" variableindex="23" variablename="ProcCoord24"/>
            <variable_indicator datasetid="1" matrixtype="2" variableindex="24" variablename="ProcCoord25"/>
            <variable_indicator datasetid="1" matrixtype="2" variableindex="25" variablename="ProcCoord26"/>
            <variable_indicator datasetid="1" matrixtype="2" variableindex="26" variablename="ProcCoord27"/>
            <variable_indicator datasetid="1" matrixtype="2" variableindex="27" variablename="ProcCoord28"/>
            <variable_indicator datasetid="1" matrixtype="2" variableindex="28" variablename="ProcCoord29"/>
            <variable_indicator datasetid="1" matrixtype="2" variableindex="29" variablename="ProcCoord30"/>
            <variable_indicator datasetid="1" matrixtype="2" variableindex="30" variablename="ProcCoord31"/>
            <variable_indicator datasetid="1" matrixtype="2" variableindex="31" variablename="ProcCoord32"/>
            <variable_indicator datasetid="1" matrixtype="2" variableindex="32" variablename="ProcCoord33"/>
            <variable_indicator datasetid="1" matrixtype="2" variableindex="33" variablename="ProcCoord34"/>
            <variable_indicator datasetid="1" matrixtype="2" variableindex="34" variablename="ProcCoord35"/>
            <variable_indicator datasetid="1" matrixtype="2" variableindex="35" variablename="ProcCoord36"/>
            <variable_indicator datasetid="1" matrixtype="2" variableindex="36" variablename="ProcCoord37"/>
            <variable_indicator datasetid="1" matrixtype="2" variableindex="37" variablename="ProcCoord38"/>
            <variable_indicator datasetid="1" matrixtype="2" variableindex="38" variablename="ProcCoord39"/>
            <variable_indicator datasetid="1" matrixtype="2" variableindex="39" variablename="ProcCoord40"/>
            <variable_indicator datasetid="1" matrixtype="2" variableindex="40" variablename="ProcCoord41"/>
            <variable_indicator datasetid="1" matrixtype="2" variableindex="41" variablename="ProcCoord42"/>
            <variable_indicator datasetid="1" matrixtype="2" variableindex="42" variablename="ProcCoord43"/>
            <variable_indicator datasetid="1" matrixtype="2" variableindex="43" variablename="ProcCoord44"/>
          </dependentvars>
          <independentvars>
            <variable_indicator datasetid="1" matrixtype="1" variableindex="0" variablename="Centroid Size"/>
          </independentvars>
          <dependentmean>0.049269804519256305 0.1040388602557718 0.09764591753101713 0.09268153890474765 0.19314154619009416 0.046059599311282326 0.23722947322165497 -0.037546794890081045 0.21180320203823147 -0.06721879211022386 0.16833090089621933 -0.08560247740988573 0.1133012701525159 -0.09816392123483351 0.04399694271371713 -0.10451517443124166 -0.036361652613787196 -0.10796967760410778 -0.06925537644156109 -0.10761242964771224 -0.34098696808066903 -0.07479359786139146 -0.5271203034590708 -0.004189660786198905 -0.123247591691233 0.10301539290283157 -0.018711271451313446 0.06862314603730704 0.054426564330760936 0.07828536727850331 0.052759463210757404 0.06987545827754535 0.11200168249212561 0.050089388334463636 0.13366378465584555 0.02694248957579218 -0.03984714025315011 0.021411341859872837 0.062340921821421744 0.009155448098052322 0.09924046375923974 -0.006156698289800822 -0.4736216335420726 0.023591193429307187 </dependentmean>
          <independentmean>21.635771742779426 </independentmean>
          <displaymeanconfig>0.04926980451925631 0.10403886025577182 0.09764591753101716 0.09268153890474765 0.19314154619009422 0.04605959931128234 0.23722947322165502 -0.037546794890081045 0.21180320203823153 -0.06721879211022389 0.16833090089621938 -0.08560247740988577 0.11330127015251588 -0.09816392123483354 0.04399694271371712 -0.10451517443124174 -0.03636165261378722 -0.10796967760410785 -0.0692553764415611 -0.10761242964771234 -0.34098696808066925 -0.07479359786139148 -0.5271203034590708 -0.004189660786198904 -0.12324759169123303 0.10301539290283165 -0.01871127145131346 0.06862314603730711 0.054426564330760964 0.07828536727850333 0.052759463210757425 0.06987545827754536 0.11200168249212568 0.050089388334463664 0.13366378465584558 0.026942489575792185 -0.03984714025315011 0.021411341859872837 0.062340921821421785 0.009155448098052323 0.09924046375923977 -0.006156698289800826 -0.4736216335420726 0.02359119342930719 </displaymeanconfig>
          <dependents>
            <vector>0.05124601658352062 0.12011081275790447 0.09358158677693215 0.10712110637272387 0.1817340745597885 0.05933205468323414 0.23714205138087088 -0.043584207403975714 0.21378996438980835 -0.07475018487685647 0.15984437565389203 -0.09872146652716902 0.10980484382264485 -0.11402245278949984 0.042548228304615035 -0.1260151655455096 -0.034333150729085916 -0.13496748960846008 -0.07613915059342617 -0.1357512348552367 -0.33985884082028506 -0.0919253940413175 -0.5235818102797037 -4.8960936503954916E-5 -0.08414796917461283 0.11698587498590542 -0.012481514685946394 0.08532594527164188 0.0572357068692357 0.09505405492517065 0.05134303501482136 0.08630736178205838 0.1006836948686698 0.06306842841421288 0.12918628857189898 0.03209330428778722 -0.04626059291157954 0.024886510440794693 0.060927345823351874 0.0058088706049338485 0.0836058081516298 -7.145267930793752E-4 -0.4558699915770384 0.024406758851240308 </vector>
            <vector>0.051599351590591286 0.10385024808491482 0.08735756139551472 0.09517127887495705 0.17087728700396507 0.05459246352726249 0.23763016696253528 -0.052575096783296776 0.20334489551677573 -0.07795441066879022 0.1632776459563103 -0.09009434027430988 0.12523019071360447 -0.09908812057943316 0.06014747267850928 -0.10549814916197882 -0.023491669726905046 -0.11438324067847389 -0.0699682915176571 -0.11549442412019197 -0.3520042040734523 -0.07680168785008744 -0.52455072697909 -0.006675699857173551 -0.11926641088035113 0.11285587460287863 -0.012815773218440988 0.07543263541688762 0.05217559593279723 0.08364039688177566 0.049999833502856326 0.07312102953166817 0.10833320859209834 0.04849736117815679 0.13189538111790383 0.028871789456565558 -0.035610404582768825 0.026639306242907845 0.07494648903795098 0.010542425257530458 0.09214720590841599 -6.289435953174979E-4 -0.47125480493116173 0.025979304513547956 </vector>
            <vector>0.0456538528267826 0.10263372532376565 0.10346971432157763 0.08805061690525562 0.18696661604357226 0.04227386045494872 0.22850230833705434 -0.028828398501186993 0.20856982394094342 -0.05941953062191471 0.16634536893967924 -0.08097402923293984 0.11240427051487566 -0.09565895350254462 0.03162777804481243 -0.10430253625224464 -0.04159878478412141 -0.11390532790951904 -0.07489533097764123 -0.11438374090257405 -0.3567121127013183 -0.08024532740521403 -0.5278801386538757 -0.008657013201058224 -0.07793970435545922 0.09617991236496744 -0.013646016690429506 0.07268418169153462 0.05735657253772759 0.07820366185781973 0.05618363306673414 0.07183250771341095 0.12134362574084494 0.04952484491377811 0.1351035795060883 0.03045282404819262 -0.04739427658859272 0.024213931034268332 0.06792914733054771 0.00892133200058394 0.09748823371585369 -0.0019850967172212308 -0.4788781601156591 0.023388555937893248 </vector>
            <vector>0.05018251135812612 0.10639136953537742 0.09530501623666386 0.09677216469809084 0.1920055642869482 0.05016451891617649 0.24255918545671637 -0.0356866036502571 0.2184278015325728 -0.06685315814001667 0.17067596242083763 -0.09105529237527374 0.09931605515589377 -0.10562753653736057 0.038625289098029675 -0.11053091092434912 -0.040848838217798 -0.10794869595789154 -0.07628171284117369 -0.10798710098528823 -0.35819782507645015 -0.07233094348841747 -0.5113738113810218 -0.012872604137694593 -0.09485108035405826 0.09819314689371014 -0.02279369184634945 0.07247869007834991 0.055577705094506276 0.0827663469056549 0.05504461847891606 0.07685334259147936 0.11788700128065051 0.05223471647528616 0.13724959211835347 0.028095644887522975 -0.05117896495926495 0.021981307579690707 0.06425120497246936 0.007081063245438789 0.09220531522903304 -0.0031022163396310642 -0.47378689804359553 0.020982750729403293 </vector>
            <vector>0.04881690010786098 0.1043847623329197 0.0996072553635051 0.09078562727376752 0.1819333160742788 0.05067866067560106 0.23199013064820276 -0.03394317390104819 0.20412683639682838 -0.06309825714208148 0.16186267393168388 -0.08322314335297822 0.12665593669653105 -0.09501444080842161 0.03919911377526733 -0.10579284707225875 -0.04029051532188693 -0.11058457102705237 -0.0758192737153046 -0.11255289813733971 -0.35435039560459924 -0.07093648099048602 -0.5233994648930185 -0.011242262884897235 -0.0994226565867134 0.09843380017423731 -0.01927655991951902 0.07143165948468537 0.06394821245258463 0.07806282810712686 0.05779704191174166 0.0697145420905923 0.1215750324859503 0.04710521891191545 0.13725324824265084 0.025446782229237967 -0.03895717922223414 0.02070563099217235 0.06975775543060088 0.006046955832342634 0.08795527892665976 -2.315762772716473E-4 -0.4809626871810681 0.023823183489236628 </vector>
            <vector>0.03785248143011456 0.11430861736897803 0.09152509189261931 0.10079432972987229 0.18728379926075658 0.05025868485794512 0.23547755038304172 -0.04338458119406968 0.20570366123829625 -0.0745040537202413 0.17484255691839 -0.08686843594875834 0.1228122902134319 -0.10259808780801323 0.04375777433703493 -0.11154644422541736 -0.0383863176610935 -0.11669860357037168 -0.07740838656175694 -0.11645475681515058 -0.3380691754155427 -0.08570453440868152 -0.520355320223918 -0.0038547490009143027 -0.10251356990687963 0.10536957628378668 -0.03214357310504275 0.08051148383256122 0.05212184657938828 0.08545245223881916 0.04507790517264415 0.0762218767876859 0.12181371437104732 0.04724960535669032 0.1289488774329697 0.02825429473172826 -0.04728633250383187 0.02398199130097118 0.07934464357961202 0.0031574572268595696 0.09892378275253016 -0.005014527838065479 -0.46932330018381024 0.031068404813786546 </vector>
            <vector>0.04388886118693124 0.11222425098187222 0.09679180627934662 0.09824865813780258 0.18852971330348633 0.05023176123598897 0.2327774596954678 -0.03981018306893651 0.20884383373661203 -0.07062216663365223 0.16821456629595471 -0.09166201636367632 0.11601432875974045 -0.10828610827876184 0.04265420484497439 -0.11394410615666152 -0.04272900894945315 -0.11516298479882818 -0.08226410475510156 -0.11301593151767145 -0.35111345210368533 -0.0734090890958269 -0.5127976384897857 -0.013002382026084678 -0.09680565123099527 0.10371852896763607 -0.023282016994832545 0.07604979310618869 0.054404847350337314 0.0850721787626461 0.05392306453748038 0.07780159252251315 0.11857976671461894 0.05529539014366712 0.13498972306468435 0.034135942029826824 -0.04580132923551536 0.025076870237503667 0.06490257773999362 0.009117568352530494 0.1024047042749548 -0.010226187377618965 -0.47212625602521585 0.022168620839544843 </vector>
            <vector>0.05119065569936868 0.10253077385132267 0.11503301279252093 0.08607690510565486 0.20540300186740676 0.03517761922183427 0.23042872777088896 -0.033509689798333894 0.2054688781667486 -0.05923147094757805 0.17049777391719484 -0.07496549943527735 0.11061337669845485 -0.08993410980034217 0.029786134069429406 -0.09891235687099324 -0.054063724177112395 -0.10340350962959766 -0.08302948199164575 -0.10265679544813289 -0.33020695595703425 -0.0821545910868353 -0.5280926068365125 -0.012520890280139328 -0.11480808857072838 0.09481224456655658 -0.016697036890383713 0.06932619295258076 0.057178624309002314 0.07557940565573505 0.05592934556559448 0.07181965510674347 0.1324946963476497 0.043397922514385394 0.14177225442013597 0.024912644693654833 -0.052835033671571864 0.02289905984632938 0.07312662607376114 0.005448720169123093 0.08419686633785628 0.0016657762120290387 -0.4833870459410265 0.023641993401279177 </vector>
            <vector>0.0465429190515619 0.10761798467792749 0.08798622559194266 0.09864350427638507 0.19257453778608224 0.051648222706643064 0.24003059043970343 -0.0320626301796874 0.21426274135722725 -0.06789826525968065 0.1747419551269294 -0.09080860630800427 0.11370550190803154 -0.1050663548946614 0.0420901210770978 -0.10950855073593341 -0.04576068124480294 -0.11098797137307127 -0.08341496999299775 -0.11087185238496702 -0.3616256652895976 -0.06996128690342214 -0.5026039715539988 -0.009206288443090033 -0.10985976239967053 0.10227533813139485 -0.02996955505971169 0.07382777192106622 0.055701878886671954 0.0820829961222502 0.05368411329441702 0.0752561532683081 0.12038333895095163 0.04931477646422778 0.13267121357105066 0.027994051816150254 -0.05085017485088955 0.021302435035381272 0.06334042710439848 0.004763478448758344 0.11577616479820836 -0.010363137082891967 -0.4694069485526027 0.02200823069691769 </vector>
            <vector>0.0610750723964339 0.10415641109343911 0.10108792871886943 0.09305777981445493 0.18757334074742255 0.045554261111472996 0.2256474134805011 -0.03747276816543938 0.20214285262988954 -0.0696183795107999 0.16432016141407516 -0.08692059095720843 0.11953061854730168 -0.09602581799309565 0.03205443881808327 -0.10101304077085221 -0.04148315476546765 -0.1064549243268817 -0.07570434475959223 -0.10743855492932562 -0.3562809767644058 -0.07795901299152039 -0.5239805905622127 -0.015620186145314095 -0.10148808545704023 0.10423024834313584 -0.012944270320629052 0.07536614892099848 0.06483187659367141 0.07847222557550618 0.062467740593289946 0.07225793904711553 0.11990615014019654 0.05018565364787878 0.13613157287822403 0.027545814026396536 -0.04778113832800696 0.025781652500994255 0.07106400226099593 0.005732309564984755 0.08857601397342213 -2.1388975928015837E-4 -0.4767466222350234 0.016396721903340104 </vector>
            <vector>0.05438602092738562 0.09938856595697788 0.08712173336099535 0.09193638603986054 0.1935077826740624 0.048296815155334766 0.23937452213064372 -0.025898436113174092 0.22025157719935298 -0.05883902775873819 0.17276145970828688 -0.08439790082045848 0.11982906102048614 -0.09864856497993198 0.038112843918009835 -0.10508932951457557 -0.03576865875875525 -0.10561733918961617 -0.07119390176080143 -0.10633290359579249 -0.34406694767182516 -0.07337285788653894 -0.5230071798413481 -4.8453903093286996E-4 -0.10206868520290022 0.09546773043878236 -0.024343947844113804 0.06439050718633328 0.04881633186974905 0.07442618719981742 0.04137390042256005 0.06763376210211107 0.10504173677033171 0.052332222874313224 0.12667691629396352 0.028224770108399053 -0.03939492095732281 0.016261285931889535 0.06495269088430643 0.005485020511255518 0.11208745775217792 -0.016436308442332896 -0.48444979289524387 0.031273953827018156 </vector>
            <vector>0.0714355450451338 0.10479284657303305 0.10810998101082618 0.09523636827144316 0.18430882042030275 0.05567308922174419 0.23139135175003686 -0.03308226767912451 0.21013866731229933 -0.06501922403435963 0.15580545612493005 -0.09049143553360448 0.11177369966527897 -0.10230218147583842 0.03414417354041764 -0.10918098297466508 -0.03989071102012055 -0.11099646557383391 -0.08120543607546714 -0.1100742335791088 -0.34276676956476965 -0.081933137176369 -0.5155790403547865 -0.007740457380068623 -0.12095361927332751 0.10314408491155996 -0.02479697295865992 0.07104612204469565 0.06300625901907547 0.07579228255095619 0.061938549120884215 0.0712020986494474 0.12097850697661466 0.05478398994398116 0.13553175787650976 0.028615481018972922 -0.043688025825554685 0.019695006232853647 0.06341949552576537 0.01350913373696446 0.09743839533712559 -0.0046882099245495155 -0.48054008365251794 0.02201809217586971 </vector>
            <vector>0.06084782077725178 0.10283380705481425 0.1098702080221663 0.0888852468874622 0.19026226690264922 0.04889624111118591 0.23974549481882326 -0.025338825034727036 0.2039516782259887 -0.06549288497366491 0.1522568096778103 -0.08527358291001416 0.10770574192317095 -0.09659122243281774 0.0346519909970665 -0.10493209052467199 -0.042226334278059115 -0.11013152326696173 -0.07216638552743371 -0.11101959753232782 -0.35084407444605176 -0.07888792035947834 -0.5239476971816266 -0.006389274514197515 -0.1172718255674832 0.1039500679492664 -0.025883631953369388 0.0697302941317492 0.05282233407647616 0.07878296209130961 0.049646337008149695 0.07366541370066193 0.11624540768691362 0.05314933000690051 0.13887620113522609 0.025642722073588742 -0.038142806422817276 0.019796190469650688 0.0694794253292837 0.008957334590500675 0.11527324384111855 -0.011398793872907969 -0.47115220504525296 0.02116610535467906 </vector>
            <vector>0.04608895975118643 0.09888155716048365 0.07862011392095478 0.09284727006274007 0.1995954423508311 0.04146496058097754 0.24535233510242613 -0.036905599829542605 0.21538788216913288 -0.06820801336766938 0.160854345151694 -0.08453445762181054 0.11463443774498612 -0.09395455245893491 0.04151763114093723 -0.09903693865482534 -0.018354980894988694 -0.10295986036446911 -0.05202486610132945 -0.10251921507498922 -0.3454993505282737 -0.06871126663001312 -0.530346852068639 3.1009338525448196E-4 -0.11133153782693349 0.09211323768003905 -0.026389513416531004 0.06214463945932136 0.0454545013563857 0.07592669990450349 0.03661502148486005 0.06953730901428132 0.11166236246141113 0.05362704831269073 0.13538638371073689 0.026427326960660122 -0.04035132639631259 0.02016566432463227 0.0664410733743575 0.006943493645790085 0.10877490293484561 -0.01159754168869636 -0.48208696542173934 0.028038145199575877 </vector>
            <vector>0.06211042068831608 0.09761293189290979 0.09962063070091137 0.0891678737569426 0.19826124361917039 0.04346681925560838 0.23928676946695754 -0.044157820762828925 0.20049720416290434 -0.0661568749443085 0.15712041280140174 -0.07813814226050078 0.11122952413309255 -0.08760448936869576 0.045762753816446004 -0.09700306582769232 -0.035517639568250686 -0.10177756276629382 -0.0771661178388353 -0.09875154030842334 -0.3213673868103019 -0.06765181583541369 -0.5374459101437944 -0.011178421507084622 -0.12957433797225207 0.09189972027788543 -0.02047198385895847 0.06283056109788389 0.061647836953360936 0.07634905614735736 0.05497487102927702 0.07052689388425983 0.11617491004995903 0.04869124532546854 0.1377916093695986 0.028620053556966212 -0.040178903271422955 0.02077980464536507 0.05733230514318271 0.012583743697935024 0.10849424967926427 -0.012125136562870125 -0.4885824621500282 0.022016166605529287 </vector>
            <vector>0.058491641929714074 0.09737531944313016 0.09334000248460525 0.08811637097887876 0.20121780449888585 0.03829677522385766 0.235615284450402 -0.04231446559255793 0.20603321076934059 -0.06889628612401344 0.15820808740264156 -0.08329301993540818 0.12262772157071801 -0.09082310263427204 0.040238147050346444 -0.0991504518094762 -0.03686540582107407 -0.102852964496505 -0.09213703826000283 -0.10080765982527372 -0.33866244263779544 -0.07537507278736388 -0.5289871287876461 -0.007956471343299458 -0.137500171725208 0.09607864763041767 -0.008677192424494507 0.06659696788935836 0.05553076801564763 0.08073972421761438 0.0487658051110162 0.07484237357375888 0.10286916965643962 0.05514749219134304 0.1471617574923495 0.026145590026978718 -0.030483925820673777 0.021287536725418315 0.07858017759598382 0.007753863810090623 0.09895741750599193 -5.046363262158726E-4 -0.47432369005718683 0.019593469163539018 </vector>
            <vector>0.04607040970242181 0.09835741450338213 0.07834956204204069 0.09126217900460783 0.19048451617123113 0.04834769083538808 0.23822239413034707 -0.02589154052438416 0.21580216079932904 -0.06298065243658432 0.1831702976991904 -0.08186819802169366 0.1295352178676604 -0.09838576129304608 0.05024439843303992 -0.10643171710742058 -0.020782976484273238 -0.10882181789350673 -0.06289269955986268 -0.10627055933028494 -0.34308135822430125 -0.06940668019321694 -0.5244316638790327 0.008378407081644394 -0.11968401254488048 0.09604173014312611 -0.02711346519868583 0.06410414948206969 0.044138701084226815 0.07352089045667358 0.03632162484216403 0.06621302933858848 0.10339355516321633 0.049779918419270416 0.13333767669547333 0.02437657090905565 -0.03915360052970085 0.014726379014424003 0.05855381723665064 0.006423505528182932 0.11126117542307838 -0.01759353398378854 -0.4817457308693319 0.03611859606751265 </vector>
            <vector>0.0452396128585262 0.09672920023217896 0.0818319735047932 0.09034621505150235 0.19244247043511 0.04342708640717736 0.24247941337916196 -0.03454467200737863 0.21522813776023114 -0.06008115547708989 0.17066267590410253 -0.07845983462507487 0.12308641080674176 -0.09190319790501555 0.04791848537652416 -0.10202102224408502 -0.02443256474267801 -0.1079923504321916 -0.0632775531034726 -0.10526463994912924 -0.3329816751590298 -0.06968803813264121 -0.5326556196021605 0.004531982568272412 -0.12927458637893505 0.09832874852672126 -0.018211341866819344 0.06153985711172141 0.05065221792130636 0.07353365257623609 0.04498916707733858 0.06576668862097056 0.10743372147391311 0.05293110182017688 0.1207905304239858 0.027804187770045726 -0.027912570009977322 0.010174691889187544 0.07205436412474829 5.463961017114496E-4 0.10044010087603779 -0.010289299458845215 -0.4865033710594486 0.03458440155554828 </vector>
            <vector>0.0487932779816116 0.0984753170966283 0.09770679250374366 0.08995187107019736 0.19071413947655685 0.04693496943909982 0.23699292005207795 -0.03142706735106468 0.21716703187883268 -0.059547201716177625 0.16534048400775578 -0.08116446505013002 0.11264819847631018 -0.09198300885050177 0.037577136917229366 -0.09669111078959362 -0.029208253014977273 -0.09700331948055259 -0.06767456268205646 -0.09787095993187812 -0.33436490158484045 -0.06180101464964976 -0.531761704020784 -0.0030842738182828063 -0.12493708300680825 0.09395240336718333 -0.026115645245198407 0.06009510286076354 0.05544133088652879 0.07035932974941247 0.053760095450845716 0.06490228149553814 0.10943035127131337 0.05051161119846657 0.13592531717519868 0.022248096949451616 -0.036525319067025726 0.014143459095030286 0.06716338081872629 0.0038525524780999307 0.11212636815204834 -0.016774850785268962 -0.49019935642708723 0.021920277623229522 </vector>
            <vector>0.0619298636756946 0.09312182509392722 0.10950460483890072 0.08390495331515979 0.19257719488553177 0.047200757609239564 0.23977541857413082 -0.03089480931104873 0.20920539583623182 -0.059746327055465134 0.16306036183966055 -0.07562637196327537 0.13078904965985358 -0.08571017072657765 0.04228174305868531 -0.0969311057963765 -0.04309702800072701 -0.09803317122992204 -0.08250085339148326 -0.09739285127128776 -0.33919468646378487 -0.07342434080455681 -0.5361422006489005 -0.003931613795421651 -0.11823696571868393 0.08993712704758926 -0.024082061825911667 0.06042174963569366 0.06714920019695077 0.07288800408641317 0.05779272803494492 0.06406657161247813 0.1058244069151387 0.04735875606090514 0.12709597456586194 0.02751877912997352 -0.047055653629858245 0.012996789705786542 0.06660548813757014 0.005893157492571969 0.09773519004271852 -0.008141496432871181 -0.4810171705825224 0.02452378759706448 </vector>
            <vector>0.04923366683618508 0.10345866269232008 0.11941676956274304 0.08778990573090217 0.21944591185108722 0.02969980472904481 0.244867512511075 -0.03547661266108103 0.22095639580131293 -0.0633841242585947 0.17968797455261418 -0.08038671804175501 0.09732682195147163 -0.08992150058608525 0.028391899621263556 -0.09379158417792335 -0.04208653019983246 -0.09670181137965024 -0.07921388727681512 -0.09891409286774529 -0.3396359996033593 -0.0762752101347395 -0.515305870211118 -0.009361420834765306 -0.15666017320235578 0.10510586369478342 -0.028725663091277186 0.06517332096700332 0.053185165759653034 0.07808595548541811 0.04704123099356723 0.0686663954460195 0.10759974831973665 0.05080419421799315 0.13021960488018242 0.021446824194879463 -0.06202148494437743 0.02140042522114734 0.062434482281493696 0.008288585663917897 0.1269226936343615 -0.01773658026084106 -0.4630802700276126 0.0220297171597523 </vector>
            <vector>0.053615470054124266 0.10146862015470051 0.09315987068041681 0.09410557657672994 0.19169455494329987 0.0470823597808014 0.2437280584488441 -0.04602116392897726 0.21134770890215457 -0.07352814399001767 0.16302307431499885 -0.08963477634663104 0.12490461720814472 -0.09888860955508576 0.05469757714837929 -0.10834373461596412 -0.03043949650952212 -0.11283410187504814 -0.07054944926030036 -0.1108255554448652 -0.33890075892731886 -0.07814231990168295 -0.5227549067082693 7.734541991565279E-4 -0.12989492161616836 0.10652512739341416 -0.027503757622463307 0.0696351496171536 0.04863018204418129 0.08331071891776443 0.043197652188402526 0.07480241079112834 0.09546954610816218 0.05607562461681291 0.12729367028821986 0.028999134853576084 -0.03548575904611821 0.023151062036344153 0.06662672057227793 0.011948815878342713 0.10870728845044336 -0.007203171733067113 -0.47056694166188573 0.027543522575414453 </vector>
            <vector>0.048885651343597195 0.10137603658105904 0.08068762771902245 0.09643032758939446 0.18109841555702194 0.062152308169680086 0.23985703233996575 -0.032990622939756985 0.20956870683570974 -0.07395567269324688 0.17119215731542942 -0.08842042757967106 0.11871616642081838 -0.09983707100769273 0.04745764150018554 -0.10523771200568378 -0.016191136010145234 -0.10892149911218847 -0.05325036218013679 -0.1069061670861744 -0.3301999324719247 -0.06441799575775567 -0.5357187615798623 0.001756656067941953 -0.11300972864364371 0.10365366173337608 -0.018518208375387684 0.05830016183700531 0.05224908564352739 0.07603963833901349 0.04746843524698397 0.06430908813892049 0.10215140848645161 0.05331274314122198 0.12667567207664757 0.025491397219375208 -0.04406251498752892 0.022534049651163776 0.07579222995883621 -0.003559921965607245 0.0969842796189666 -0.010205442949179792 -0.4878338658145389 0.029096464628805704 </vector>
            <vector>0.03371999008547344 0.10962522442085984 0.10297652960939019 0.09337140413738873 0.20075076648881882 0.046024681089314755 0.23914310116367585 -0.023641531069619588 0.22000393057496892 -0.058946588227420715 0.17809945589704626 -0.08336198281977052 0.12430262552008634 -0.09780044468577252 0.03196549182346095 -0.10702146501427537 -0.04298063504693528 -0.11605078154873501 -0.09554251654344785 -0.11173941854228706 -0.34601069717380556 -0.06918338963789364 -0.5042007195054978 -2.905476205903434E-4 -0.17962398053261525 0.1118587863136678 -0.030556235175924207 0.06514424710419187 0.05827234589492951 0.0774908042147288 0.05746344641847298 0.0696136150787835 0.12487789985869112 0.048522842092421636 0.1232435314314051 0.02429027098923984 -0.03981448842501447 0.013795784855317334 0.0834287705313171 -0.00439497155853396 0.11535583073997348 -0.016141506556377774 -0.4548744436344667 0.028834966985361844 </vector>
            <vector>0.027570942917123142 0.10942035144647076 0.09151782957343473 0.09543727530016861 0.19920545983941576 0.050329781251968506 0.2522731792496311 -0.03680816504212235 0.22849060106695077 -0.06824801534878537 0.17185512601343633 -0.08935146768333817 0.10622086567596613 -0.09971916960000161 0.032461098714919576 -0.10184500651529092 -0.03173542609799213 -0.10212446266377309 -0.061083136797460365 -0.1030485203532546 -0.3350492838356714 -0.07130366967066372 -0.521575870410357 -0.0036532851842164833 -0.1423121271706817 0.11150481736663068 -0.02033976231941261 0.06416378328528628 0.05277944377296396 0.07967335906480624 0.0488393447173024 0.0653611990335903 0.11509186556304746 0.04052023483659748 0.14021732323486877 0.01788925421840939 -0.043512755383392616 0.022233219415394877 0.06417499673912531 0.002309310671721687 0.0928986670026914 -0.008527446197553086 -0.46798838206590676 0.025786622367955443 </vector>
            <vector>0.04250936706760802 0.10648835166355054 0.0905732857648327 0.09791677079331373 0.19485576010037725 0.047002380038770324 0.2405204717857609 -0.032180114104907884 0.2213508559031099 -0.06993265823582459 0.18096922791098444 -0.09141122568621347 0.11715541946139858 -0.1062094362816093 0.0528765508092961 -0.11084858152707089 -0.018328878695074543 -0.1116678155866667 -0.04988777918948742 -0.11024881239067919 -0.3415203769908208 -0.06849476350143721 -0.523160968678035 0.006825315225005908 -0.1410242179932605 0.10372663777225048 -0.01952121833327256 0.06386047771108855 0.05551998396357664 0.0758578479651963 0.05588738797958333 0.06142509054757434 0.09699831257945653 0.04810429730426176 0.12670763171053945 0.027431074837581077 -0.050980095704637116 0.022989691782112322 0.037283622571383776 0.01663561118400547 0.10061791214249526 -0.006521407601652114 -0.46940225416581627 0.02925126809135009 </vector>
            <vector>0.04065306309093495 0.11266352210375515 0.09560408865517729 0.10035902999655544 0.19845177840602482 0.05319358222082987 0.24845746287796697 -0.0314223059795441 0.22465267318064708 -0.0695154122812703 0.1767108590458647 -0.0940292587750659 0.11528075922224422 -0.10767989144344978 0.03783548230761852 -0.11744287975813009 -0.03191371852321925 -0.11732458516306293 -0.06163920080712518 -0.11618887470313777 -0.32845666893228426 -0.07470645053709 -0.5195893940016734 0.003760268322414384 -0.1444689279757105 0.11056658068485728 -0.02495772834211319 0.06646179235243005 0.053615442905656625 0.0812167182299025 0.050318389548632166 0.06660560057552188 0.11246197897207602 0.04805095241626271 0.138084986890265 0.02465003481977949 -0.04220313680117145 0.022915470162067766 0.051209961567655976 0.005966501937529232 0.07197556089892557 0.0013470652374408527 -0.4620837121863952 0.03055253958140513 </vector>
            <vector>0.04391016611389456 0.09522939739798607 0.10602942332951376 0.08570124541041127 0.20252049661635116 0.03933338679129921 0.23382886501984398 -0.0314686071567234 0.20227930750576134 -0.06094965029256275 0.16395514499303096 -0.0784160580977891 0.10686196881155331 -0.09192306517841003 0.036939360907817846 -0.09607361256564112 -0.04018928592272652 -0.09859512294386645 -0.06659762980927612 -0.09752982999713253 -0.32217122542609367 -0.06762211454576045 -0.5260805124702449 -0.008370240718689437 -0.1844879559247517 0.08857029105518532 -0.0031906632192494986 0.06520149651416665 0.060321505502796656 0.07092905690492057 0.0591272945980474 0.06474453069545534 0.12787123832015534 0.03770369400192363 0.14840107394119106 0.02450088130855986 -0.020941494248355657 0.022052182522075622 0.06963361246671153 0.009230277238841901 0.09429834839266808 -0.001128963222764028 -0.49231903949863914 0.02888082487851575 </vector>
            <vector>0.037194566272060504 0.1069170168191667 0.09201326158166365 0.09652883132360432 0.19782070182750694 0.047099630024911736 0.23700814383763041 -0.03975839616005255 0.21779273537915575 -0.07186938614347416 0.18032579689787398 -0.09337089753495632 0.12068686587310824 -0.10630698867082604 0.05431339167828139 -0.11478850286637879 -0.021002500040439537 -0.1180118459592977 -0.04508417897589165 -0.11703610940623863 -0.3345439181316169 -0.07258758413561948 -0.5212359505526338 0.007221945376687789 -0.14459436496555525 0.10757102175673608 -0.013368969545698332 0.06683774226487517 0.05772816105047771 0.07721047168402753 0.05333146868250019 0.06653275831559251 0.09691464039442908 0.055081774685768185 0.12645423368473582 0.030815423945725198 -0.04390808497023533 0.024934618349577994 0.04023500546253979 0.015757057819644336 0.08470349640652478 -0.0010055936405097068 -0.47278450184641324 0.032227012151035905 </vector>
            <vector>0.04273774167764697 0.10196598684454644 0.10036728310145854 0.08410523875529369 0.18821105437626146 0.040057461361922606 0.23565865170224762 -0.03980599567072356 0.20567679935469194 -0.0652274286840666 0.16512761247734406 -0.08234989066681207 0.12008170537234733 -0.0936501190603303 0.06419643854062322 -0.10113266801015752 -0.03514442612093148 -0.10306048708661694 -0.05473277889127125 -0.10560090117888984 -0.32353224928691676 -0.07829437283002418 -0.530497441635827 5.936176556298883E-6 -0.16176121381069208 0.11022104627030388 -0.009668413731629523 0.06795703362082896 0.049430649993655595 0.07697005577152345 0.04775573212794163 0.06705054106294919 0.11444218889203699 0.03927371115888478 0.13105992750346462 0.022959993189965878 -0.021369831014285277 0.02096267566242713 0.059413365475215044 0.011620073589267595 0.10004890821852779 -0.007235604865099928 -0.4875017043219083 0.033207714588252425 </vector>
            <vector>0.03477681247464936 0.11127107824722243 0.08535425772132348 0.09957240579650495 0.1915241546744558 0.05021984348903236 0.243805206978704 -0.035747228215652245 0.22485601641088285 -0.0711732100913784 0.18599279945033392 -0.09225179825956979 0.11368212409962544 -0.11105690857368447 0.03708893495748804 -0.11661310550637108 -0.03458045978877514 -0.11801452465552742 -0.06376865705890282 -0.11637254721211891 -0.3262649676953914 -0.07757537941658837 -0.5227133395481718 0.0051714794321416555 -0.13714195382162142 0.11271574685192304 -0.02287287839146873 0.06915855201884258 0.060065718425926236 0.08055432569765152 0.05861552441463939 0.06666388001101478 0.10611415988582057 0.05332743824775554 0.13603246407944208 0.028085711949140894 -0.045859972915050694 0.019921689390800718 0.04356112918813645 0.017495135240856868 0.09278383280381682 -0.005039411708578458 -0.46105090634586726 0.02968682726658143 </vector>
            <vector>0.04396499919741731 0.10514675840344082 0.10204167240845015 0.09050978834157324 0.19140141745783087 0.04237436445436733 0.23276145660944586 -0.03920938343732034 0.21058981294863643 -0.0718447546920392 0.1660672507267604 -0.08793993536024501 0.10524192096722317 -0.09596108388165323 0.04403048726103584 -0.09938190212351579 -0.03310682915785955 -0.10073940961653834 -0.05928626733035925 -0.10401985535064369 -0.32866896443497773 -0.07743885142497871 -0.5338005667912414 -0.005682294209331711 -0.130128499492517 0.10554382254791188 -0.0111243439769938 0.07238011398479584 0.05679763477682754 0.07830429790489704 0.05258251147925426 0.0708563880556574 0.11460462669194231 0.04420735620119835 0.13520011326892126 0.02552704935305 -0.028991935464728665 0.024543148787779363 0.05813025837657353 0.00895519628604867 0.09605243900846609 -0.007176566426709335 -0.48435919453010495 0.02104575220225529 </vector>
            <vector>0.039736653046336994 0.11163438249961288 0.0897234854851624 0.09936827512121535 0.19910586377426923 0.052260138740193626 0.2565106120147964 -0.0359480123309059 0.22976529616462896 -0.07419482523171907 0.17739436663850253 -0.09610694335555255 0.1064457445429267 -0.10876850470845388 0.03966484560420787 -0.11275377645697275 -0.04360969648506426 -0.11162015884120761 -0.07633941159676307 -0.11266632216430535 -0.3216684227924654 -0.08253361414706484 -0.5099446514132715 0.006370617808005548 -0.18455661063327938 0.11696817323902688 -0.030406803253675032 0.07287599394056624 0.05148315552091349 0.0808728326461251 0.05088195504143901 0.06990200049623388 0.11467634573319228 0.045053754716731266 0.14524001662252892 0.025384307558872166 -0.046106134883281386 0.025791696968246968 0.06430285703778622 0.005131807623536084 0.09677819941231043 -0.005162093155679408 -0.44907766558120277 0.028140269033495598 </vector>
            <vector>0.03956705929497755 0.1150694180565604 0.09382522917463985 0.10457790854093178 0.1992213359955348 0.053768085280053765 0.24105773164854222 -0.03162789059246541 0.21740263342733757 -0.07005659163468105 0.18457111492144135 -0.09104900690857408 0.11122729576454492 -0.11515675294366924 0.03229520553839065 -0.11976155683053302 -0.036467029287650964 -0.12072304731897142 -0.058088256703814664 -0.12093311292686582 -0.3376290065526765 -0.0766416564855822 -0.5175018792613683 0.002440039626430718 -0.1213028382074108 0.11169378871052035 -0.02096143102586648 0.06678770484783375 0.05001958565122299 0.08349996062374067 0.04918161022484613 0.07077028135284637 0.1120821234427331 0.05471749100066821 0.13857788197619142 0.029244509233319248 -0.05087643770989645 0.024106117872050612 0.03817207203863517 0.011661503659184681 0.09465589577800865 -0.010763004000846163 -0.4590298961283649 0.028375810838047584 </vector>
            <vector>0.0347743741032295 0.1130247965513601 0.09530798120001953 0.09774970798270713 0.20083345812049105 0.041520951375481376 0.23589891024031137 -0.053111468467967396 0.22020923245120763 -0.0737991298287484 0.17323296862975654 -0.09005914434632724 0.11327511205479862 -0.10246848450291171 0.04098946323857188 -0.1052870612203557 -0.023132327350989457 -0.10479553564119394 -0.05192984652845972 -0.10540775864134541 -0.31597395183463073 -0.07572407265017207 -0.5331301441105121 3.957262722453121E-4 -0.1572917972765361 0.11382275903006174 -0.028204383573992905 0.07147062594052546 0.05226719108255703 0.0822583604368819 0.0473626986426039 0.0689223764245938 0.11092371047382533 0.04073973757915324 0.1488339761022103 0.01840628946282136 -0.04940338498629599 0.027728773849274507 0.06298039274749004 0.009327212328058497 0.08684974302991716 0.001949289605754499 -0.4646733764555738 0.023336048460105927 </vector>
            <vector>0.048787059079598405 0.10473660842356114 0.1074443456486908 0.09017830836310338 0.18284703927857818 0.051279792981039275 0.2382167731524582 -0.02880852318511021 0.21091642157448617 -0.06620905281811212 0.1667689060197855 -0.0886511639116217 0.10936508058409511 -0.10254175555888227 0.04870044056012782 -0.10969532824210608 -0.03968209822521581 -0.11477538230547155 -0.06108680677167015 -0.11346444831941728 -0.339593038651436 -0.07934204699666578 -0.5307406079282053 0.00435743226106448 -0.13051967152847782 0.10464440726229608 -0.015960461740080617 0.06920534946576648 0.058120272481011315 0.07951092079851925 0.055983792457549475 0.07050983836587547 0.10023945645436166 0.05280816157802324 0.12832935288782532 0.02932024920291442 -0.03409409589288147 0.01828641977740215 0.0717743774089202 0.006054763054328486 0.09440922290658522 -0.0029765156187743047 -0.4702257597561059 0.02557196542226621 </vector>
            <vector>0.040738155288262544 0.11449585765358666 0.10427297822818583 0.09742743368091632 0.19117983222496532 0.05195754042490171 0.24061331344860623 -0.02783050396223205 0.22012582968890657 -0.06834773468357382 0.1755551203440691 -0.09513299146118342 0.11845245257225832 -0.11479725553482781 0.03918148829631074 -0.12273876424626216 -0.03555339954128475 -0.12201591008394574 -0.06290119359007325 -0.12090286022485151 -0.3272247923447144 -0.08067175369310321 -0.514307277480785 0.003675189187963371 -0.13644115473462712 0.11903203808977166 -0.029493619868411633 0.07606858512253684 0.05120618163432845 0.08204382665508277 0.04995919532707911 0.07036244020843793 0.11062838993181001 0.053815413108874506 0.13399330781760074 0.02935047410275757 -0.051138514675051705 0.026753341638341095 0.03942636708304057 0.012471603526333917 0.10411984255863804 -0.01583083681742143 -0.462392502209116 0.03081486730789719 </vector>
            <vector>0.03951646291623605 0.09661786958635679 0.10216904208985181 0.08227886446574717 0.18226144924782567 0.042260375672778606 0.23532079793849364 -0.044262464051035136 0.2127643186083994 -0.06508647011580564 0.17096907667987035 -0.07693310669988561 0.1137710735399945 -0.08790253852834785 0.05946119349522534 -0.09311189985354894 -0.04151241346873507 -0.09374737772967794 -0.06640048136714763 -0.0969563212970193 -0.343308555106323 -0.07688086394826903 -0.5350290898839285 0.0015498631111619983 -0.15512123388205032 0.10381032525296102 -0.008056219835134656 0.06502752411748945 0.04884680163873688 0.07535064900947508 0.045771251841433984 0.06729474827877217 0.11020638320612046 0.04299285067767571 0.13641086725502963 0.02342172050912405 -0.016040272234538012 0.011201957852101528 0.0770989955919839 0.0050073739978860644 0.10644833990724081 -0.006183229655479095 -0.4755477881785856 0.024250149347537914 </vector>
            <vector>0.041545149722892055 0.10850563810998104 0.08758379261504522 0.0998609206315439 0.19482304537782014 0.05099368172194941 0.24187387872848093 -0.04419801276656751 0.21423741021816073 -0.07531055871284095 0.17191704843248617 -0.08990657208503064 0.11945456815776133 -0.10678077909437958 0.05485724452828725 -0.11046055554250106 -0.025834949936216448 -0.11274337791682913 -0.05754399125137506 -0.11042847077124494 -0.3400648352515526 -0.07244332688386344 -0.5217883647815871 0.00500246810321843 -0.1362709157880613 0.10096063256702524 -0.018725422535924505 0.06363940126551719 0.05176924355858872 0.07966823854737992 0.05019171432383564 0.06891412205036637 0.10909580941805821 0.05389469774779637 0.13773422435327912 0.027149608268186274 -0.04304400680239748 0.020951195714463147 0.041720812268685896 0.018971015030633684 0.09499363250329182 -0.003030078619719115 -0.4685250878595596 0.026790112634915812 </vector>
            <vector>0.03716725765805492 0.11084764478878566 0.0874633273154602 0.1019420023742013 0.20108554565224712 0.04734827161336061 0.24349303686413856 -0.04030487766547649 0.22221954791727694 -0.0754168249892735 0.18130561610488385 -0.09815618533379465 0.10331400369319459 -0.11403035760317676 0.04081229598879149 -0.11631524733450989 -0.01959544158565374 -0.1173724280043457 -0.05184713501598647 -0.1165718278690065 -0.3263353502320606 -0.07411811644531315 -0.5234572363463901 0.00463078540227177 -0.139914599549089 0.10889070973602186 -0.0212687246911786 0.06775371522547981 0.05543185934053537 0.07942220306375253 0.05388376934575818 0.06843304304401628 0.09900192826706121 0.053279390766488195 0.14080506277368618 0.030580674587990735 -0.05447684590151991 0.027788289920668504 0.03590512981156331 0.023381835925500007 0.09720803479758344 2.347197294377051E-4 -0.4622010822083601 0.02775257906692128 </vector>
            <vector>0.04057667057300924 0.11060201802702896 0.10570805829838549 0.09522403965130091 0.2078461624792173 0.04144036600895284 0.24368187227187027 -0.04102053984246626 0.21549417044185232 -0.07198800275027385 0.1652117939702833 -0.09383800173618102 0.11707507237766634 -0.10816250164153474 0.048329832946759674 -0.11555011952825606 -0.03917520206909554 -0.11824545658685645 -0.05745761072977575 -0.11668078196224008 -0.3265826739581762 -0.07549634998547344 -0.5119602996911847 0.004280754320204354 -0.14783986913265462 0.11229156070918006 -0.026426233887933255 0.07450830204872363 0.04891599717587994 0.08480585549680987 0.04624902284305574 0.0747239599479427 0.10593670324501686 0.05432441922654205 0.13042723523190242 0.031894312477212125 -0.04205165060636654 0.024134323266603065 0.05445590774954339 0.012262761511938763 0.09294063771792434 -0.002228221888986702 -0.47135559724717724 0.02271730322982714 </vector>
            <vector>0.07995322691006308 0.08826675028174676 0.1108084311204089 0.07762689369866421 0.18987518984052398 0.03173473356599864 0.2175633030558698 -0.06147575478382001 0.1946048685976722 -0.06493406489760198 0.15719636264256764 -0.06989258949624552 0.09896910371598729 -0.0704480935847129 0.05860758131916542 -0.07221185950367254 -0.06415318374978399 -0.08118723199274214 -0.08461209512452955 -0.08315840454155124 -0.36223644113324527 -0.0797965124023809 -0.5732151910075777 -0.033389223736669665 -0.05605802240469007 0.08920494803429466 0.005066688180498223 0.06877772404029996 0.05238863159618278 0.06769887496534367 0.07189807794878661 0.06277448271313749 0.11267621001532849 0.048425741487673646 0.12773701581788424 0.026807576907643307 -0.019740595477083168 0.02738963495584188 0.06479969982793803 0.020631525915159155 0.09830984845124546 0.004331899375057917 -0.4804387101432139 0.0028229489985356817 </vector>
            <vector>0.08022226579537955 0.09544758579310625 0.11261754272725279 0.08582743719237851 0.18646814942517104 0.03690608418870716 0.21675862737068072 -0.04396609699443209 0.1873663704378201 -0.06052405863290407 0.14298667905894194 -0.07100954655526627 0.08739901164839482 -0.07887798744182156 0.05804535805100755 -0.08373109078398168 -0.046861996559276295 -0.09447377321734438 -0.06984570952838877 -0.09426885502135478 -0.3707077952982337 -0.07967177747464152 -0.5635734424634441 -0.020018364140224235 -0.06873506424062545 0.0967376482577497 0.006671629435319033 0.06667199296716154 0.05782831855992174 0.07248267270114613 0.07264086727855663 0.06943333209535506 0.12206683743497 0.05289518788892666 0.12690570500185513 0.02554634790627553 -0.014340747015354113 0.014030264530844813 0.05503753967542716 0.01650596021639812 0.102565221154789 -0.006976717457376961 -0.4815153679501618 0.0010337539812975485 </vector>
            <vector>0.07468488603147745 0.09414437399327832 0.11558714383314651 0.08197552888471332 0.19753086136234785 0.03647144939222905 0.22316019755347288 -0.05144365542906751 0.1964380105131899 -0.06186150215012346 0.15164446674191495 -0.07283802568179165 0.09710215736130177 -0.08258085963788446 0.06457523973142276 -0.08633151034038665 -0.060167615586689045 -0.09226431883313425 -0.08336936672853079 -0.09021436777318079 -0.38378012002838763 -0.054111225496115085 -0.5490456040924094 -0.026428689050141025 -0.06645085848983268 0.08970074972676045 -1.4458920423750612E-4 0.06582923656934267 0.04915217698532408 0.07035608480424412 0.06445432953233342 0.06768307654609435 0.11837177351854455 0.052306890034847064 0.11802716495725118 0.03225183159305215 -0.02124532054993998 0.02061002077884927 0.06541891581784563 0.018586045177207845 0.10502248001009187 -2.0825441782675903E-4 -0.47696632926963417 -0.011632878690966762 </vector>
            <vector>0.07765735024776739 0.0875470199537998 0.10599222969266504 0.07842742474661941 0.19305824126875543 0.028253602409395263 0.21884660975197118 -0.04976500676355655 0.19369020279614818 -0.059624258166051575 0.15926710965722976 -0.06907293950402049 0.09229814436749413 -0.07667806114453805 0.05714801825207584 -0.07918140187680507 -0.05369929349968446 -0.08994135254815791 -0.07726972880621759 -0.08956366760712821 -0.36310434063868285 -0.08055799294268713 -0.5771644887227378 -0.018312995509806793 -0.06859512095465582 0.09640349328393179 -0.0016140358595693187 0.06981709127382152 0.047978311939237635 0.07252246159149951 0.06646071056094174 0.06849800077999064 0.1175180690146965 0.049597242142646866 0.1284824100630574 0.027540407510041314 -0.02456927196733083 0.025808825488129756 0.06815182218959542 0.013181702163965378 0.10430263800732982 -0.003269617147590709 -0.4648355873600874 -0.001629978133499188 </vector>
          </dependents>
          <independents>
            <vector>17.42839500649644 </vector>
            <vector>32.03199923426407 </vector>
            <vector>26.97898692283959 </vector>
            <vector>15.408785299704796 </vector>
            <vector>17.70148438936947 </vector>
            <vector>19.167343852708868 </vector>
            <vector>18.17337223715717 </vector>
            <vector>33.166940312357504 </vector>
            <vector>15.819077228574136 </vector>
            <vector>21.27705286324271 </vector>
            <vector>19.15141281323284 </vector>
            <vector>16.20666146734655 </vector>
            <vector>19.085146881376904 </vector>
            <vector>16.21609410364199 </vector>
            <vector>19.848914110784914 </vector>
            <vector>18.24015832443916 </vector>
            <vector>15.294720268738091 </vector>
            <vector>15.509572646456137 </vector>
            <vector>13.641960377797187 </vector>
            <vector>22.308112479129647 </vector>
            <vector>16.935426385532423 </vector>
            <vector>15.452777743325623 </vector>
            <vector>14.059608203730184 </vector>
            <vector>13.668012929030095 </vector>
            <vector>19.72836867688077 </vector>
            <vector>15.467389369586916 </vector>
            <vector>22.686589096616977 </vector>
            <vector>38.56886568145761 </vector>
            <vector>19.012096862523403 </vector>
            <vector>23.979246707966748 </vector>
            <vector>18.976433057605355 </vector>
            <vector>23.367163801087866 </vector>
            <vector>26.386875761696132 </vector>
            <vector>18.80521570643335 </vector>
            <vector>23.017282103364966 </vector>
            <vector>24.719261059736294 </vector>
            <vector>16.955976587387042 </vector>
            <vector>35.874982874027815 </vector>
            <vector>17.0085898253019 </vector>
            <vector>19.51107703823292 </vector>
            <vector>28.353923075992125 </vector>
            <vector>34.99906140145618 </vector>
            <vector>26.323794788194675 </vector>
            <vector>33.866121881968326 </vector>
            <vector>33.22939698628025 </vector>
          </independents>
          <regcoefs>
            <vector>5.663735377983159E-4 -4.4751546576418633E-4 7.519521488025684E-4 -5.704904096778859E-4 -1.6879238627816995E-5 -5.623414937189745E-4 -5.630749764334898E-4 -5.550901240022197E-4 -6.764072071885201E-4 1.5467009081360605E-4 -4.7397231975214855E-4 5.419311701463957E-4 -5.707118220713387E-4 7.398022872935095E-4 5.015622033581941E-4 8.437732621456716E-4 -8.718478602099545E-4 6.971945333835201E-4 -2.1612606205059196E-4 6.204904901044741E-4 -3.4311264505440075E-4 -1.3406566490388062E-4 -0.0011513022407711635 -6.071747469849456E-4 4.8772587494940725E-4 -2.8613908990054716E-4 9.41330283324747E-4 8.748275774670754E-5 -4.49531294762456E-5 -2.3280291974739256E-4 4.6611270146562254E-4 -1.0216705285839568E-4 4.4257348297858435E-4 -3.476505059459895E-4 1.0999065388766627E-4 -2.589604333959733E-7 8.822994651635433E-4 1.1441760344820053E-4 3.577093908227922E-4 2.351851944802244E-4 -3.6246589646143457E-4 4.785679717700464E-4 -2.1677634445434548E-4 -6.678189273945529E-4 </vector>
          </regcoefs>
        </regression_contents>
        <morphojset>
          <morphojset_contents visiblename="Regression_IcrIscNeo, results" uniqueid="53" alignmentmethod="-1" dimension="2" hasprocrustesfit="false" hasrawdata="false" linkedoutlinenumber="0" linkedwireframenumber="0" nincl="45" nlmk="22" nobs="45" objsymmetry="false" procsumsquare="0.0" procrustesfitfromparentset="false">
            <alignmentvectors>
              <vector>0.0 </vector>
              <vector>0.0 </vector>
              <vector>0.0 </vector>
              <vector>0.0 </vector>
              <vector>0.0 </vector>
              <vector>0.0 </vector>
              <vector>0.0 </vector>
              <vector>0.0 </vector>
              <vector>0.0 </vector>
              <vector>0.0 </vector>
              <vector>0.0 </vector>
              <vector>0.0 </vector>
              <vector>0.0 </vector>
              <vector>0.0 </vector>
              <vector>0.0 </vector>
              <vector>0.0 </vector>
              <vector>0.0 </vector>
              <vector>0.0 </vector>
              <vector>0.0 </vector>
              <vector>0.0 </vector>
              <vector>0.0 </vector>
              <vector>0.0 </vector>
            </alignmentvectors>
            <datavector>
              <datamatrix visiblename="Residuals, Regression_IcrIscNeo" covarfromorigin="false" matrixtype="12" iscoordinates="true" issymmetrycomponent="false" isasymmetrycomponent="false">
                <data>
                  <vector>0.05362896343049955 0.11822794659812139 0.09674533275460208 0.10472083829477259 0.18166305724385964 0.0569660721647143 0.23477298282424153 -0.04591968067824309 0.21094406444202923 -0.07409942953496854 0.15785019554212476 -0.09644135792922846 0.10740364417934023 -0.11090982585649219 0.04465848945082314 -0.1224650935516603 -0.03800134313371138 -0.1320341295480386 -0.07704847435900229 -0.13314059760208632 -0.3413024449810115 -0.0924894588009684 -0.5284257725439548 -0.0026035738418269225 -0.08209592267466742 0.11578198003571667 -0.008520983550727182 0.08569401819141126 0.05704657211805423 0.09407456533648671 0.05330414675145384 0.08587750650064736 0.10254576824504964 0.061605731763138716 0.12964906069027451 0.032092214743684136 -0.042548426667415526 0.025367908403763902 0.06243236399264965 0.006798383320908134 0.082080777571162 0.00129898895807605 -0.45678205132567207 0.02159699303207101 </vector>
                  <vector>0.045711203446483016 0.108502720672957 0.0795400957938525 0.10110222695567862 0.1710527674086229 0.06043869362386623 0.2434840225123002 -0.04680425357589328 0.21037697871958738 -0.07956239611901705 0.16820517001712035 -0.09572838000387827 0.1311634406479378 -0.10677927345685716 0.054933117911267204 -0.11427020794647733 -0.014427741034198256 -0.12163143365334844 -0.06772139580974042 -0.12194518441162087 -0.3484371269602617 -0.07540791069894955 -0.512581526972577 -3.633730604334258E-4 -0.12433692002980856 0.1158306416756911 -0.022602056988508753 0.0745231447657704 0.05264293889328644 0.08606066899615139 0.04515401982174925 0.07418318145531859 0.10373211398135428 0.05211161492550103 0.1307518932581505 0.028874481668142438 -0.04478299053822425 0.025449794808429873 0.07122766083511685 0.008097386473084986 0.09591548382593398 -0.0056042450999773015 -0.46900114873944193 0.032922102005860994 </vector>
                  <vector>0.04262759714203426 0.10502489675374854 0.09945187218541689 0.09109886992232524 0.18705680544763628 0.04527857206056565 0.23151093909864578 -0.025862432524316855 0.21218401319829522 -0.06024596619905126 0.16887790503350725 -0.08386968408781383 0.11545370658600702 -0.09961187631425453 0.028947823266084503 -0.10881099835507028 -0.03694031406274462 -0.11763058832374883 -0.07374052292208588 -0.11769915510838325 -0.35487878800779304 -0.07952898570937476 -0.52172848304415 -0.005412747876019074 -0.08054572865419701 0.09770881509373264 -0.018675746949740626 0.07221674249234888 0.05759676678153628 0.07944757795257631 0.05369309260464418 0.07237840826114593 0.11897886038830166 0.05138241637450432 0.134515875774571 0.030454207729511375 -0.05210859248421353 0.023602573158657804 0.06601782908345329 0.0076646868993118025 0.09942496699608054 -0.004542188368673546 -0.4777198774612927 0.02695685616827932 </vector>
                  <vector>0.05370931169971245 0.1036046967969976 0.09998741207309829 0.09321972865112256 0.19190045749684337 0.046662826058410094 0.23905292521203048 -0.03914314232710354 0.2142158230234119 -0.06589002958137123 0.16772454321134836 -0.08768069432569256 0.09576224037695312 -0.10102079772382828 0.04174851013869979 -0.10527674625993917 -0.04627782302374901 -0.10360727505032662 -0.07762752689955783 -0.10412331511535093 -0.3603343828656514 -0.07316576856625572 -0.5185429548261853 -0.016653473055747117 -0.09181401794281159 0.09641136266006572 -0.01693204093363065 0.07302344402484144 0.05529778256668392 0.0813166862804797 0.057947095951887385 0.07621714973840124 0.12064290035922247 0.05006990148783245 0.13793450242897687 0.028094032344414925 -0.04568489815095957 0.02269378444521174 0.06647865649968338 0.008545558263079017 0.08994824500569079 -1.2218006732926364E-4 -0.47513676140169203 0.01682425132208877 </vector>
                  <vector>0.051045176354926954 0.1026241078955083 0.10256565119290849 0.08854115406973015 0.18186690829921018 0.04846624764856484 0.22977483188939887 -0.03612705795591289 0.20146565607583125 -0.06248974055984274 0.15999793062821663 -0.08109103040385258 0.12441059239251423 -0.092103846025499 0.04117240360888791 -0.10247320059785357 -0.04372061533240849 -0.10784160739149502 -0.07666957574797253 -0.11011171024921053 -0.3557002993448318 -0.07146393384044386 -0.527929018738837 -0.013631062813269996 -0.09750380284496914 0.09730804677152535 -0.015573096090452656 0.07177584179212967 0.06377135392379003 0.07714691452412778 0.05963086321838161 0.06931258754659635 0.12331624374298754 0.04573746192296557 0.13768598308123436 0.025445763404479824 -0.03548595959452085 0.021155782722426082 0.07116508696311097 0.006972241968695442 0.08652923393416914 0.0016512476418102994 -0.4818155476115733 0.021195791928820436 </vector>
                  <vector>0.03925053366701386 0.11320395771204779 0.09338123154872206 0.09938611529160561 0.18724213407736454 0.04887058543110527 0.23408764040701247 -0.04475478113765949 0.20403399882302736 -0.07412226175431724 0.17367259042519237 -0.0855307179338704 0.12140352923463803 -0.10077193920891994 0.044995844468409534 -0.10946365077224117 -0.04053841123513409 -0.11497762913936307 -0.07794187816109374 -0.11492312078385314 -0.33891612423803086 -0.0860354658350311 -0.5231972267849382 -0.0053535160805184764 -0.10130965375444545 0.10466326257383676 -0.029819967179915922 0.08072742871168348 0.05201088302084316 0.08487779501882484 0.046228470764858025 0.07596968478496392 0.12290617509983733 0.0463914551518161 0.12922038143067313 0.02825365550657204 -0.04510843989662785 0.02426442290443775 0.08022762341645914 0.0037379949202462235 0.09802906182450533 -0.003833217309253798 -0.4698583969583689 0.029419941947888828 </vector>
                  <vector>0.04584987264420166 0.11067477365445198 0.09939536502761223 0.09627339242537163 0.1884712706360061 0.048284710326145515 0.2308278691754362 -0.04173212683985759 0.20650184175684316 -0.07008663698768465 0.16657348477036624 -0.08978563414808015 0.11403829642914787 -0.10572461720497858 0.04439081356992061 -0.11102262603095107 -0.045747694549621916 -0.11274901879111854 -0.08301241952549761 -0.1108675455514904 -0.3523014451562944 -0.07387327798771101 -0.5167839067990535 -0.015104663569871671 -0.09511694940269126 0.10272780112422522 -0.020022755487221683 0.07635269336336135 0.05424920165706259 0.0842661220484053 0.05553693292459921 0.07744784936920536 0.1201121329232855 0.0540916852037504 0.13537055465032807 0.034135045405350256 -0.04274645600352232 0.0254730296911172 0.0661411105579349 0.009931873453628497 0.1011497025342418 -0.00856919386875571 -0.4728768223330852 0.01985636491548876 </vector>
                  <vector>0.044659706961668 0.10769115012454275 0.10636212580842205 0.09265532618697822 0.20559763921335025 0.0416620737795761 0.23692164024145473 -0.0271088520071563 0.21326864369451695 -0.061014997837421696 0.17596322863357083 -0.08121459911134414 0.1171943509234105 -0.09846489468328305 0.02400253575437707 -0.10864204859129778 -0.04401029953400547 -0.11144297731983135 -0.08053729593786128 -0.1098117758853477 -0.32625046620855813 -0.0806086573054361 -0.5148167466236473 -0.005519455921465001 -0.12043213785051496 0.09811176264654545 -0.027551675067050065 0.06831741452607192 0.05769698642272297 0.07826389536683219 0.05055452143257296 0.07299776061551062 0.12739130691099837 0.047406739101747704 0.14050393364907918 0.024915630810065172 -0.06300897753322127 0.021579691173641044 0.06900181878926244 0.0027367600465026216 0.08837652169067632 -0.003852671742452449 -0.4808873613712265 0.03134272602702059 </vector>
                  <vector>0.04983734090186441 0.10501492392319492 0.09236010153082744 0.09532513584000499 0.19247635641135186 0.0483772540250179 0.23675535531319647 -0.03529141985886065 0.21032828726580488 -0.06699859659093352 0.17198500293474192 -0.08765635824353687 0.11038584558339708 -0.10076315098856471 0.04500755519390413 -0.10460057943077758 -0.0508319539105078 -0.10693260375540543 -0.08467210927250421 -0.10726264875505978 -0.36362144672984 -0.07074110592101182 -0.5093007449820847 -0.012738038463041352 -0.10702280997841634 0.10061095445687064 -0.024494124364641323 0.07433663239813905 0.055440400265051114 0.08072885265606457 0.056395348488033514 0.07466187873241416 0.12295765370152589 0.04729259967343105 0.1333109956041329 0.027992545522417922 -0.045718108391986506 0.021967967281686936 0.06542111335567713 0.0061314788793137695 0.11366781140667463 -0.007579453386822786 -0.4706678703261997 0.018123732005459334 </vector>
                  <vector>0.06127824127731216 0.10399587884698483 0.10135766815115312 0.09285313413390883 0.18756728584585455 0.045352538600929124 0.22544542785585972 -0.037671889472763356 0.20190021259441632 -0.0695628964291254 0.16415013859460226 -0.0867261900150675 0.1193258934419499 -0.09576043694551901 0.03223435864968989 -0.10071036337167227 -0.04179590305300865 -0.10620482748504724 -0.0757818732584097 -0.10721597327595216 -0.3564040577479946 -0.07800710487661905 -0.5243935844120302 -0.015837991190235524 -0.10131312897765732 0.10412760484941505 -0.01260659737612082 0.07539753063783616 0.06481575105743402 0.07838871477298151 0.06263494401929752 0.07222128979638859 0.12006490960412328 0.05006094484791546 0.13617102860234612 0.027545721132400024 -0.04746464085244765 0.02582269625550247 0.07119231937287165 0.005816674934432326 0.08844599061317321 -4.2218392664648174E-5 -0.4768243840024161 0.016157162645971716 </vector>
                  <vector>0.055793096083473756 0.09827677691349643 0.08898985239646476 0.09051908309635659 0.19346584858685345 0.04689975704395947 0.23797564178493696 -0.027277479219442128 0.21857113891416452 -0.058454771737491626 0.17158394234335272 -0.08305154927870564 0.11841120800912541 -0.09681063056139536 0.039358904456645825 -0.10299309387625132 -0.03793464177547393 -0.10388525772497376 -0.07173083647296455 -0.1047913825060027 -0.3449193626354064 -0.0737059251182885 -0.525867427843815 -0.0019929790354001075 -0.10085699907029874 0.0947568582356956 -0.022005345549083354 0.06460784575672268 0.04870465216112367 0.07384782118731846 0.04253189167462125 0.06737994247203685 0.1061412481547501 0.05146853423550492 0.12695017255711602 0.028224126757733947 -0.03720297240250959 0.01654554032671339 0.0658413694035797 0.006069304949259614 0.11118696236564785 -0.015247373828270985 -0.4849883431423035 0.029614851911425277 </vector>
                  <vector>0.07451044943892791 0.10236323575943758 0.11219241214852403 0.09213911292622504 0.184217181172427 0.05262007523989223 0.2283343556096427 -0.036095913175136274 0.20646637799337528 -0.06417950305502135 0.1532322081334929 -0.08754923144918532 0.10867524224776046 -0.09828571327610448 0.036867210052438364 -0.10460004488701449 -0.044624069196600585 -0.10721131956866581 -0.08237880829973485 -0.10670552228347421 -0.34462956595166544 -0.08266099445528141 -0.5218295871802862 -0.011036876037907949 -0.1183057017140452 0.10159060423837789 -0.019686387044885394 0.07152107558370151 0.06276220352192312 0.07452836982720484 0.064469126377921 0.0706474224529632 0.12338128722068781 0.05289655700989035 0.13612890926573287 0.028614075094223042 -0.03889792473322636 0.020316192019424677 0.06536153925510023 0.014785980092946726 0.09547052801415283 -0.002090011631519686 -0.4817169863316658 0.01839242957502338 </vector>
                  <vector>0.06229242720360067 0.10169236298197398 0.11178815586748718 0.08743013986534608 0.19021921429696356 0.04746191891670806 0.23830930178509838 -0.026754651705326107 0.20222641718690182 -0.06509837959472034 0.15104788409543385 -0.08389131979426981 0.10625007016109946 -0.09470426432632446 0.035931288022491736 -0.10277994146485653 -0.04445009110567121 -0.1083532415568798 -0.07271764203449697 -0.10943695906200351 -0.3517192260887891 -0.07922987157744263 -0.526884237299926 -0.007937949519073104 -0.11602781982528794 0.10322023447274697 -0.023482651529930208 0.069953429828602 0.0527076755068362 0.07818916917639482 0.050835215652723406 0.07340482387562508 0.1173742466155963 0.052262603983355506 0.1391567460315539 0.025642061562669204 -0.035892391471768995 0.020088026853587765 0.07039180779467347 0.009557203794575723 0.11434872931419346 -0.010178146506240309 -0.4717051201787822 0.01946274979555135 </vector>
                  <vector>0.04915852174939112 0.09645616759751331 0.0826954521675214 0.08975539594606648 0.19950396231867426 0.03841725096190967 0.2423006502434917 -0.039914009362303465 0.21172197315338184 -0.06736975133504353 0.15828556796876317 -0.08159736537701653 0.1115413636445147 -0.08994506254510755 0.044235936599114144 -0.0944639595734724 -0.023080115247698405 -0.09918129074176159 -0.053196199687059874 -0.09915635664047258 -0.3473589104583803 -0.06943785931626877 -0.5365865390788352 -0.0029805980140287583 -0.10868822080844144 0.09056245605282193 -0.021287806728952967 0.06261876780529127 0.04521086988575404 0.07466498312602264 0.03914120207031123 0.06898359652244809 0.11406096807078533 0.051742894639380435 0.13598249759812597 0.026425923478589824 -0.035569547713942815 0.020785770851564175 0.06837974296110927 0.008218121585370747 0.10681045462084367 -0.009003857553286884 -0.4832618233284725 0.02441878189178287 </vector>
                  <vector>0.06312244956689073 0.09681328546747348 0.10096426213689391 0.08814848861442999 0.19823108282280602 0.042461995065769434 0.23828063464793223 -0.04514968778734707 0.19928856078240345 -0.06588050151209691 0.15627349174449848 -0.07716978841310898 0.11020974335815488 -0.08628256800547836 0.046658974067436576 -0.09549536313455442 -0.037075507571204924 -0.10053177539333262 -0.07755230434228332 -0.09764281214060015 -0.3219804802587512 -0.0678913720919356 -0.5395031233394487 -0.012263356337689008 -0.1287028412702775 0.09138843046128467 -0.018789960657972088 0.06298688033123152 0.06156751211087427 0.07593307047345613 0.055807748067260445 0.07034433590612141 0.11696572585573771 0.048070043365652196 0.13798814700894585 0.028619590831539414 -0.0386023597383908 0.020984252613321007 0.057971480898210526 0.013003986157624126 0.10784657472583442 -0.011270003730084684 -0.48896981061555234 0.020822869258323943 </vector>
                  <vector>0.06041482751445488 0.0958557299226665 0.09589334129102904 0.08617920608874209 0.20116048912970988 0.036387280902096 0.23370329950489283 -0.04419933706600803 0.20373639338034918 -0.06837108628823085 0.1565986606337693 -0.08145283118224224 0.12068980484968715 -0.08831102006061937 0.041941258398201835 -0.09628532399849761 -0.03982586411395424 -0.10048556138375443 -0.09287091881635486 -0.09870071399112244 -0.3398275205393444 -0.07583030795805021 -0.5328965061249739 -0.010018202061438894 -0.13584404319975807 0.0951070298972397 -0.005480798683346954 0.0668940255154365 0.055378124566001705 0.07994921549949134 0.0503485436545717 0.07449545375816063 0.10437197811384329 0.053967005468460054 0.1475352432325825 0.026144710697456258 -0.02748797791777001 0.02167605467498136 0.07979482040332801 0.008552461812262638 0.09772662344427675 0.0011203955003143819 -0.47505977872119476 0.01732581425265647 </vector>
                  <vector>0.049661813459135826 0.09551969589954185 0.08311772932361376 0.08764466995139342 0.1903774840502495 0.04478185447772677 0.2346519067210377 -0.029411395573414222 0.2115130278811341 -0.0619998814292406 0.18016481482237126 -0.07843178457640791 0.12591630482706212 -0.09369463690870442 0.053424830181967815 -0.1010813074197351 -0.026311408643397354 -0.1044008714699016 -0.06426316604420733 -0.10233599719337934 -0.34525705316798566 -0.07025679747527402 -0.5317321306499418 0.0045282807572748305 -0.11659131766660444 0.0942273074453314 -0.0211444414180497 0.06465888215203265 0.043853650976298696 0.07204467515924826 0.039277269474862 0.06556518279746229 0.10619993639982929 0.047575448666090384 0.13403513309343848 0.024374928827617746 -0.033558894205579684 0.015451906927425492 0.060822070896605934 0.007914826952314456 0.10896276051603189 -0.014558909840967117 -0.48312032082787143 0.031883921873564716 </vector>
                  <vector>0.04870932991396767 0.0939876313902237 0.08643858207926584 0.08685127721927259 0.19233906485868166 0.039982070456531085 0.23902990396737286 -0.03794526462341901 0.21108433253880626 -0.05913361570651934 0.16775902710715465 -0.0751398563802546 0.1195901165581073 -0.08737102180114015 0.05099115529348705 -0.09685189924802645 -0.029773678316027626 -0.10372119791181594 -0.06460158438949885 -0.10146339166937401 -0.33508365153509917 -0.07050935108782334 -0.5397087263491678 8.123091819829168E-4 -0.1262866805645665 0.09657580349274976 -0.012444565135773534 0.062075793903173165 0.050376826100132076 0.0721074555396582 0.04784466628784208 0.06514079291407544 0.11014501474539316 0.05080132560481422 0.12146435506843643 0.02780260132687267 -0.022507427823805902 0.010875636908035387 0.07424576307155323 0.0019871874276048175 0.09821956262868774 -0.007357496782658289 -0.487831386104949 0.030493209846036186 </vector>
                  <vector>0.053320761204888975 0.09489796288039722 0.10371775613676444 0.0853914783497009 0.19057921002698155 0.04243971761560799 0.2324918049061268 -0.03586435309290303 0.2117599602586532 -0.05831079818640899 0.16155163869143405 -0.07683236950317564 0.10808603582690658 -0.08606916891849506 0.041586530558679634 -0.08994614649718541 -0.03617764034845905 -0.09143007789598792 -0.06940223365314534 -0.09291087600021758 -0.33710767934634545 -0.0628727102854123 -0.54096499695759 -0.00793791421126128 -0.12103829436464178 0.09166506145837067 -0.018590828528155093 0.06079442352387916 0.055081984049230065 0.06849834712373472 0.05748611246118418 0.06408557734727197 0.11296820020938735 0.047732558632993694 0.13680456171428773 0.022246026868596055 -0.02947238357508364 0.015058091833828544 0.0700228422124464 0.005732578558611506 0.10922888414949644 -0.012949268693617066 -0.49193222563304567 0.016581859091672695 </vector>
                  <vector>0.061549067674242 0.09342270797170722 0.10899903677747466 0.08428851725728335 0.19258854348525983 0.047578842703206864 0.2401539968184065 -0.030521599608336343 0.20966017195598555 -0.05985031805821411 0.16337903273813234 -0.07599073436526274 0.1311727624665488 -0.08620756994117014 0.04194452235755402 -0.09749840893276014 -0.04251084916840808 -0.09850192351587647 -0.08235554303577969 -0.09781003230430291 -0.3389639978553579 -0.07333420299669606 -0.5353681332525787 -0.003523385478940533 -0.11856488369258447 0.09012951001399157 -0.02471495652175099 0.06036293141393229 0.06717942401712407 0.07304452697290062 0.05747934147801933 0.06413526268402767 0.1055268467337038 0.04759249565806539 0.12702202336863547 0.027518953239621998 -0.04764885950194771 0.012919862090032751 0.06636498554234495 0.005735032905736464 0.09797889063044725 -0.008463257175404687 -0.48087142301546865 0.02497278946645755 </vector>
                  <vector>0.051895818065042953 0.10135518545051916 0.1229512043542391 0.08510840378241878 0.2193665736001691 0.027056605499855484 0.24222086565981388 -0.038085727948288524 0.21777704832539596 -0.062657121415334 0.17746014096000357 -0.07783945438220996 0.09464427928827264 -0.0864441743397245 0.03074941519518882 -0.0898255584426278 -0.04618451624179605 -0.09342475629156302 -0.0802297544091547 -0.0959975732733668 -0.3412487475315535 -0.07690536506033668 -0.5207173883533147 -0.012215351837793618 -0.15436769315042811 0.1037609111520425 -0.024301085664415707 0.06558452014121721 0.05297387052622564 0.0769917013624299 0.04923212166585503 0.06818617501345293 0.10967999653569567 0.04917011677642535 0.13073659893952386 0.021445606991408638 -0.057874372749594456 0.021938227472302417 0.06411583995589126 0.009394037300886254 0.12521897874076862 -0.015487145516604607 -0.46409919371182956 0.018890737564891638 </vector>
                  <vector>0.05711735423978068 0.09870163471521777 0.09780918630433949 0.09057823779694563 0.19159019071214872 0.043605405699493095 0.24024656924831325 -0.04945328283483905 0.20716548719892064 -0.07257181974662216 0.16009250630606411 -0.0862840191734989 0.12137590943686029 -0.0943144164519678 0.057798733242095834 -0.10312668959921788 -0.0358301265976369 -0.10852335225868584 -0.07188575540508475 -0.1069890664678311 -0.3410222223528269 -0.07897124710331643 -0.5298734015545151 -0.002980703618071272 -0.12687931545797781 0.10475593111754991 -0.02168351812916225 0.07017605498335716 0.048352237114372996 0.08187129986191097 0.04607962422463367 0.07417071251636301 0.09820597529773613 0.05392610362464178 0.1279737418412033 0.0289975337027703 -0.030030506747290724 0.02385850539189626 0.06883843558928353 0.013402964524574316 0.10646616398761567 -0.004244188835282139 -0.4719072684988705 0.023414402154612258 </vector>
                  <vector>0.05317658989014712 0.09798558622617577 0.0863845401718902 0.09210819894821559 0.18097053568476296 0.0578919170484719 0.23559108423375932 -0.037196076498108924 0.20444413521505794 -0.0727838667906434 0.1676012655080046 -0.08431466840773365 0.11439236032313714 -0.09423220789259441 0.05125755877783309 -0.09884514778179111 -0.02279639798026599 -0.1036394393087438 -0.05488776857128278 -0.10220522965871809 -0.3327994099831726 -0.06543369916003884 -0.5444412156388185 -0.0028433991119968405 -0.10931463765280112 0.10148582519337482 -0.011386536204659844 0.05896294551654139 0.0519085133830233 0.07427588534663909 0.050999781300915564 0.06353505383816259 0.105504417571544 0.050678886053741955 0.12750897925826749 0.025489435292781658 -0.03737806994903423 0.023400896126633427 0.07850229480316336 -0.0017781204702619637 0.0942381787100467 -0.00657973373049882 -0.4894761988515223 0.024036959220392118 </vector>
                  <vector>0.03823271783314036 0.10605952912422811 0.1089679029705296 0.08882587414751829 0.20061627678647265 0.04154407969639843 0.2346566555573962 -0.028064355297563483 0.21461448108820902 -0.05771421424811719 0.17432295876886786 -0.07904400596239108 0.11975533136966648 -0.09190587849075775 0.035961818489911736 -0.10029848316800817 -0.04992730851937164 -0.11049570366047061 -0.09726455687923238 -0.1067954999709095 -0.3487445359755466 -0.0702515925210527 -0.5133740180816916 -0.005128369562365663 -0.1757378983937935 0.1095788990581545 -0.0230559425143143 0.06584128861827929 0.057914170201339536 0.07563588669904493 0.0611773200037762 0.06879957264289623 0.12840421862842546 0.045752846709566065 0.12411991043334861 0.024288207654964235 -0.032784539085091324 0.01470743672363981 0.08627891268280631 -0.002521072652350801 0.11246778989875933 -0.012328392381328846 -0.4566016652636052 0.02351394684062527 </vector>
                  <vector>0.028651245539563518 0.10856675907503509 0.09295210540746983 0.09434912014368324 0.19917326432790702 0.0492571693627669 0.25119916831325106 -0.03786694564649425 0.22720041988616343 -0.06795299714336467 0.17095106975758997 -0.08831778650789489 0.10513228819680265 -0.09830806844905914 0.03341777999934388 -0.10023559080815096 -0.033398391379553784 -0.10079463167326959 -0.061495376310836264 -0.10186499489006837 -0.33570373794679675 -0.07155938693093312 -0.52377186783418 -0.004811412158151809 -0.1413818373414851 0.11095903478928092 -0.018544266050975734 0.06433064816562563 0.05269370003597923 0.0792293100619299 0.04972840951313223 0.06516632528373437 0.11593603158136626 0.039857125195694884 0.1404271197453143 0.017888760276484787 -0.04182985467849893 0.02245145990300475 0.06485729272788145 0.0027579036327272386 0.09220729844049716 -0.007614624180957998 -0.46840186192993327 0.02451282249837792 </vector>
                  <vector>0.04600297561480583 0.1037279051527997 0.0952116141449907 0.0943977678061813 0.19475164250235252 0.043533642681199455 0.23704721002634277 -0.03560412224133642 0.21717851760918785 -0.06897859397398985 0.17804558540844412 -0.08806838700879886 0.11363505071796115 -0.1016460528930205 0.05597037826355038 -0.10564386540988038 -0.02370676966809923 -0.10736725311625762 -0.0512209273810278 -0.10642138978878517 -0.3436368269825938 -0.06932173178568064 -0.5302626411262249 0.003080029218256348 -0.13801573830327268 0.1019616224538266 -0.013714733206259879 0.0644001048119316 0.05524269587209552 0.07442183053859874 0.05876254935122502 0.060794885099601584 0.09972827505070404 0.04595985605135306 0.12738609612119606 0.027429477470608362 -0.04553773523584514 0.023695463310405132 0.039490110872460515 0.018086323392073136 0.09838208389587912 -0.0035694173602112697 -0.4707394135478736 0.025131905591125204 </vector>
                  <vector>0.04005790794866211 0.11313377912129084 0.09481392428796012 0.10095851121924286 0.1984695154028945 0.0537845004212127 0.24904915183471496 -0.030839007644298734 0.22536345361222157 -0.06967794229681687 0.1772089173846989 -0.09459872945324123 0.11588047310891703 -0.10845728852534652 0.03730843204030073 -0.11832953134469688 -0.030997565661804498 -0.118057209277743 -0.06141209179050584 -0.11684089687803072 -0.32809612021053997 -0.07456557200985524 -0.5183795856275589 0.00439829808335809 -0.14498143878902295 0.11086726060613605 -0.025946894539523653 0.06636986395242825 0.05366268043421957 0.08146135157799711 0.049828590233087985 0.06671295948765592 0.1119969150758138 0.048416269600981165 0.13796940680239989 0.02465030693989686 -0.043130272390446894 0.022795238158779894 0.050834074332148725 0.005719365253803753 0.07235644635310153 8.441777077140485E-4 -0.4618559198417411 0.031254295299532504 </vector>
                  <vector>0.03431970979397418 0.10280721881878235 0.09329654695644896 0.09536141310860191 0.20280631434964935 0.048855568130059215 0.24336346649031126 -0.022069213942561294 0.2137329742858835 -0.06356869346981343 0.17198096280772732 -0.0875926295101758 0.11652588570660148 -0.10445020680520002 0.028446361002263137 -0.11036130447649871 -0.025426204205555795 -0.1104007834711825 -0.06293794689797685 -0.10803665375412805 -0.31636126677583915 -0.06535196804799169 -0.5065854034754561 0.0019111063091998056 -0.192746663981594 0.09341551114399917 -0.019130297334109987 0.06372014275922702 0.06108270106705549 0.07487113061420173 0.051234564438118954 0.06647453499894446 0.12037709995811098 0.04359049267693607 0.14653859186653456 0.024505266309904954 -0.035881553974015455 0.020114738494648815 0.06357648574916185 0.005247864247721963 0.10043601746701675 -0.009232599644788913 -0.48864834529431045 0.040189065510115016 </vector>
                  <vector>0.03868054629602368 0.10574288173311512 0.09398613954563148 0.09503204996630549 0.19777641619312128 0.045624228773715615 0.23553081816626112 -0.041214772174675375 0.2160180627808311 -0.07146358211147959 0.17908224762860359 -0.09194904633701548 0.11918950360167453 -0.1043659879932981 0.05562932783211815 -0.11257471615385552 -0.02328994537067736 -0.11618263417540754 -0.04565122349586244 -0.11540814409391377 -0.3354441341595443 -0.07293932885293261 -0.5242565933213276 0.005628916245097581 -0.1433147308389996 0.1068202858143047 -0.010899224927314908 0.06706726857883073 0.05761021865388199 0.07659967251143604 0.054554396868703815 0.06626470518541815 0.0980758093243874 0.054169652786209395 0.12674281340040383 0.030814744517741115 -0.04159321802662242 0.025234812941604134 0.04117351860567323 0.01637410730661023 0.08375250373902943 2.500131255184369E-4 -0.47335325249599186 0.030474872406671297 </vector>
                  <vector>0.04141045947087204 0.10301472813509896 0.0986051020657209 0.08544216874825328 0.18825061044941716 0.04137529457433907 0.23697820381304294 -0.038505155861701626 0.2072619427110105 -0.06558989416975153 0.166238354742875 -0.08361989279690482 0.12141915423970795 -0.09538382719979097 0.0630210400735691 -0.10311002952629035 -0.03310127248707732 -0.10469434502146668 -0.054226292875531164 -0.1070550051085865 -0.3227281733929926 -0.07798019330063073 -0.5277993936572157 0.0014288349956094657 -0.1629041871885101 0.1108916060640473 -0.011874397684573757 0.067752019968164 0.04953599652719 0.07751562358577398 0.04666340868110111 0.06728996699358981 0.11340502901442091 0.04008842141620392 0.1308021671596743 0.022960600057258515 -0.023437477722694205 0.02069454087316954 0.058575082473009424 0.011068922973820478 0.10089833797261934 -0.008357116926083505 -0.4869936943856347 0.03477273152587981 </vector>
                  <vector>0.036282991533975316 0.11008098305690205 0.08735395316003391 0.09805527858052775 0.19147926706219656 0.04872438700050692 0.24230779991122095 -0.03722340085616942 0.22305722055787586 -0.0707618899354384 0.18473234652471535 -0.09081061973409783 0.11216440807310495 -0.10908952373170458 0.038422758727899624 -0.11436922662883157 -0.03689899853101771 -0.11616044826180874 -0.06434340945658829 -0.11472245284800146 -0.3271774204257569 -0.07793190542562085 -0.5257750421353822 0.003556796138823811 -0.13584492553460809 0.11195480610081002 -0.020369562353497364 0.0693911983008041 0.05994617282969042 0.0799352238871458 0.059855075953297913 0.06639218321499822 0.10729111267013774 0.052402917808373035 0.13632496648033315 0.028085023285642434 -0.043513639815432895 0.020225964549915425 0.04451239960920155 0.018120572326718317 0.09181991322330062 -0.003766737387765081 -0.4616273880647053 0.02791087055826964 </vector>
                  <vector>0.04298438455203725 0.10592158312683513 0.10073974842978542 0.09149753090623065 0.19143064203754137 0.04334799805064967 0.23373636015187502 -0.03824830480497745 0.21176093901534523 -0.07211254925893172 0.1668878826370373 -0.08887823068438629 0.10623004688354022 -0.09724197168659163 0.04316208644539378 -0.10084280444860781 -0.03159731869663883 -0.10194652669473463 -0.05891206838293138 -0.10509416765746649 -0.32807490192622535 -0.07720673119747229 -0.5318072112348575 -0.004631036674396539 -0.13097294419903593 0.10603924149573729 -0.0127541557537875 0.07222864703279427 0.056875466268198824 0.0787073710312987 0.05177548764965999 0.07103327927959721 0.11383835847829528 0.04480927552626015 0.135009676324292 0.025527497715087798 -0.030519541751762608 0.024345047057838465 0.0575109231781206 0.008547998508093882 0.09668000958300707 -0.008005155212392772 -0.48398386968888757 0.022202008589534278 </vector>
                  <vector>0.037045753454695345 0.11376057502753249 0.08615088260895347 0.10207873439938939 0.19918605879275011 0.05493188167100547 0.25918583979828097 -0.03331072141189798 0.23297897716512656 -0.0749296789217898 0.17964625843173224 -0.09868171471601132 0.10915725577441311 -0.11228338232881785 0.037281871404096036 -0.11676263099380751 -0.03946745661253682 -0.11493260259073282 -0.07531257419476185 -0.1156143370255403 -0.3200382589256063 -0.08189665422774127 -0.5044746947101558 0.009255368188590457 -0.18687384699788118 0.11832764981902254 -0.03487916134590724 0.07246035425864994 0.051696732515030965 0.08197890353375248 0.04866740511223757 0.07038740679167028 0.11257363307954676 0.04670547843270968 0.14471743958479996 0.025385537906828015 -0.05029803141810796 0.025248087032669404 0.06260334251344381 0.0040144183008513825 0.0985003125897086 -0.007435819369680892 -0.44804773861985964 0.0313131462233485 </vector>
                  <vector>0.04117021133121926 0.11380270045358336 0.09595367186847636 0.1029631034681405 0.1991735583647479 0.05217634617051965 0.239463916375083 -0.03319910429367598 0.2154880249240021 -0.0696187892754864 0.18322950971070595 -0.0895150403636321 0.10961186397156682 -0.11306270111366797 0.033714905460709224 -0.11737320933005917 -0.03893484351114366 -0.11874959912399521 -0.058700013633363676 -0.11917677982460526 -0.33860020612128194 -0.07702113686264263 -0.5207607047686419 7.213974812355797E-4 -0.1199223027879906 0.11088385598236779 -0.018296942910206258 0.0670353296958499 0.049892343299231354 0.08284099891397069 0.050500968345597225 0.07048109178466234 0.11333485248650485 0.05373344676252402 0.1388892166854948 0.029243776231301324 -0.048379039632912874 0.024429983310155168 0.03918458851408631 0.012327208531079905 0.09362991574681015 -0.009408390539550561 -0.4596434937186972 0.02648551194192477 </vector>
                  <vector>0.03399192319279964 0.11364304380383558 0.09426915151578422 0.09853784639429182 0.20085677696353418 0.042297831975241285 0.2366768041540407 -0.052344605710599616 0.2211436960159133 -0.0740128081616801 0.1738877663001249 -0.09080782787260873 0.11406355634989883 -0.10349052902759258 0.040296549858154423 -0.10645274272399499 -0.02192786049925507 -0.10575871711240688 -0.051631266134544274 -0.10626497268206954 -0.31549993816064015 -0.07553885954510857 -0.5315396081367214 0.0012345444758909186 -0.15796559562590437 0.11421806314732787 -0.029504841113138964 0.07134976760432579 0.0523292942966692 0.08257998008248749 0.04671875911632863 0.06906352126662817 0.11031229062176999 0.04122002035498043 0.1486820228742969 0.01840664721934308 -0.05062229083855851 0.02757070474467745 0.06248621351798961 0.009002301545227742 0.08735049342123756 0.0012881429945097713 -0.46437389768978027 0.024258647227296624 </vector>
                  <vector>0.04704065232639023 0.10611651758141799 0.10512570923099533 0.09193740944677149 0.18289908623056542 0.0530137669694033 0.2399530088269366 -0.027096908717801103 0.2130021159717646 -0.06668597639078863 0.16823039460427452 -0.09032220288529405 0.11112486439051307 -0.10482292800841206 0.047153878864283474 -0.11229709408186611 -0.036993764662246714 -0.11692517420100036 -0.0604203843682212 -0.11537772411692776 -0.33853505447589793 -0.07892865695116394 -0.5271905797681989 0.00622964910691855 -0.13202356905348775 0.10552671408916818 -0.018863043612440455 0.06893559731683659 0.058258884975515096 0.0802287661145167 0.05454653892208232 0.07082486938190931 0.09887478584762881 0.05388013819914235 0.1279901978815976 0.02932104770464431 -0.03681465686807001 0.017933614319497818 0.07067138432374298 0.005329572019642291 0.09552688262608525 -0.0044521748471649586 -0.46955733221381196 0.02763117795054891 </vector>
                  <vector>0.043388667426593544 0.11240157694494025 0.10779196025123898 0.09475765542550793 0.19110084084580814 0.049325897426919535 0.2379782379017701 -0.030428212035343797 0.21696038251763325 -0.0676239103419002 0.1733370269783029 -0.09259686459657619 0.11578163815220371 -0.11133513237480344 0.04152869666571435 -0.11879007822182322 -0.03963346893373451 -0.1187531824842515 -0.06391261928821164 -0.11799909183529354 -0.3288304892387939 -0.08129915354222485 -0.5196951361295382 8.337357485466261E-4 -0.13415869754787937 0.11769296576308669 -0.02508838696888434 0.07647798650842025 0.050995810196785785 0.08095435667908772 0.05214050728926479 0.0698843193294305 0.11269954317335833 0.05218847995537875 0.13450804154680268 0.029349262220975926 -0.047009533912374064 0.027288792584649592 0.04110037375725144 0.013572222060082486 0.10242357641238287 -0.013591236741606009 -0.4634069710956971 0.027689611526796824 </vector>
                  <vector>0.031451750532373736 0.102990136787872 0.09146183668245614 0.09040219785750297 0.18250179629038188 0.05026767492970467 0.2433385414106528 -0.036358418578496685 0.2223958236422548 -0.06728885019458994 0.17771806861118877 -0.08464977905020463 0.12189755966956775 -0.09843673949250062 0.05231934338615388 -0.10512656548014335 -0.029097987712878394 -0.10367487789007808 -0.06332301673864396 -0.1057916163905487 -0.33842290171159234 -0.07497187464025147 -0.5186354542017085 0.01019555252704296 -0.16206606558962777 0.10788472016695817 -0.021460020483633595 0.06378183865959022 0.04948689874035948 0.07866557893572927 0.039134174674308436 0.06874952651508029 0.10390448594089643 0.04794311963172598 0.13484468711185907 0.023425407901409814 -0.02860352059998924 0.009572741439471148 0.07200549605242791 0.0016585223587384356 0.1116095683348324 -0.012997660046166103 -0.47246106404163996 0.03375936405215279 </vector>
                  <vector>0.044165863115530196 0.10643490263900546 0.09106321200079283 0.09722115772378805 0.1947449420700607 0.04839162533076567 0.2392684283793438 -0.04676651575092094 0.21110755102020654 -0.07459487206545362 0.16972389228514415 -0.0873989579740118 0.11681378073458218 -0.10335757932810653 0.057178064086156465 -0.10655626316144959 -0.029869148589771424 -0.10951733197899273 -0.05854404585759119 -0.10755734839546675 -0.34165247987840625 -0.07306367310426128 -0.5271156496916347 0.002192960093220698 -0.1340141194388095 0.09963661494435395 -0.01436971607055024 0.06404419990025383 0.051561237250742215 0.07859101708678881 0.05234850258756397 0.06844137651081804 0.11114367743565176 0.052286055613081174 0.13824317111803966 0.027148410011151522 -0.03896144667139264 0.021480626780179774 0.04337599869361302 0.020059259709791014 0.09331643686148319 -8.156575544608614E-4 -0.4695281514407556 0.0236999929699265 </vector>
                  <vector>0.03837062851461027 0.10989681104847383 0.08906099606409337 0.10072988442176413 0.20104968242331783 0.046153467619509135 0.24229667444344768 -0.04148427471249007 0.2207823891060464 -0.0750881982663701 0.18029856962700483 -0.09700474704635591 0.10210141530701752 -0.11245850360095284 0.04187796254626733 -0.11452248675259105 -0.02144785211741203 -0.11589110247122697 -0.052306336915539854 -0.11525347501046006 -0.32706435985207066 -0.07440296505359592 -0.5259034021206891 0.003340724432618491 -0.13887833096531368 0.10828275152694641 -0.019268685222969248 0.06793958937760336 0.055336347664384396 0.07892756793296228 0.054874116534284055 0.06821596924782893 0.09994226180271851 0.05254073957747184 0.14103875933355092 0.03058012437612921 -0.05260222890006271 0.028031392396821796 0.03666515306001105 0.02388153266279988 0.09643790542679313 0.0012515305648230846 -0.4626616657594932 0.026333667728290145 </vector>
                  <vector>0.03677168743495309 0.11360849464998593 0.10065632996739536 0.09905668055766347 0.2079595597587084 0.045218261264701784 0.24746469517549563 -0.037291360385847544 0.22003837642262056 -0.07302709982708142 0.16839601174213212 -0.09747877734940955 0.12090920076599516 -0.11313260536422944 0.04496026216157972 -0.12121871599426923 -0.0333179962046674 -0.12292931497081555 -0.05600564313786856 -0.12084933097558125 -0.32427759128436184 -0.07459567656006139 -0.5042256770074172 0.00835984615615435 -0.1511164853696883 0.11421388641747969 -0.03275023318584489 0.07392057964313446 0.04921799910260286 0.08636986074248662 0.04311760717627709 0.07541033367031375 0.1029634276102997 0.05665998793655517 0.12968830137384604 0.03189605221259299 -0.047979071934547854 0.023365648491454536 0.05205276192868455 0.010682751784089554 0.09537573846348087 -0.005443313946566536 -0.4698992609596723 0.02720381184724753 </vector>
                  <vector>0.07238461326945468 0.09424702907749122 0.10075987674649578 0.08525052229068697 0.19010075199552542 0.03924946583365825 0.22508783706550312 -0.054057924670107546 0.20364389403454897 -0.06700096612267803 0.16353019204161057 -0.07713457269797744 0.10659569110595778 -0.08033428583996767 0.05190506031384574 -0.08348744601197175 -0.052502428255500846 -0.0905040444907921 -0.08172393995455834 -0.09145019869127163 -0.35765132747182854 -0.07800495408898725 -0.557830005679469 -0.025275371719276067 -0.06257564454567056 0.09302870757530582 -0.00751258106005463 0.06760866660839085 0.05298935328643785 0.07080988781531376 0.06566927890551318 0.06413977063405757 0.10676197236703622 0.05307149589861543 0.12626717885023608 0.026811037470924913 -0.031531018795759175 0.025860639378911966 0.06001952562474425 0.01748867803788769 0.10315358521705155 -0.0020633430530706534 -0.4775418650611214 0.011747206764855914 </vector>
                  <vector>0.07756709359786769 0.0975455486097885 0.10909237372461683 0.08850190938013683 0.1865472796848473 0.03954235407065495 0.21939833583649757 -0.04136382170082727 0.19053738301320483 -0.06124915558307472 0.14520867221682893 -0.07355013236994143 0.09007452182255618 -0.08234619761370444 0.05569402288295509 -0.08768671928202579 -0.042774753698516056 -0.09774223725698385 -0.06883250556878075 -0.09717772873842556 -0.3690992753110453 -0.0790432745479732 -0.5581761110264707 -0.01717191493376464 -0.07102153438223359 0.09807907490539762 0.002258651373745353 0.0662618717827685 0.05803905986686991 0.07357405815396185 0.07045572019232504 0.06991229359363738 0.1199920427474767 0.05452498147255173 0.12639006628164945 0.02554756191875514 -0.018476987240998353 0.013493872169078465 0.053360589807688465 0.015403406604734363 0.1042644696305773 -0.009220255137832574 -0.48049911545165896 0.004164504503087706 </vector>
                  <vector>0.06775793935463291 0.09961764483227653 0.10639050576537563 0.08895282634612318 0.19773730036084897 0.043349082758206606 0.23004680166987002 -0.04465470885371458 0.2047107074937764 -0.063753171516834 0.15744131416876733 -0.07946603364402242 0.10408216277380872 -0.0916289006452569 0.05844095836776898 -0.09665115277451383 -0.049504610988218685 -0.10079125209154313 -0.08072606931544798 -0.09780318372519543 -0.37958373224218905 -0.052471555472697454 -0.5349647745717453 -0.01900272929884171 -0.07241591671240619 0.093200330984753 -0.011657388165921052 0.0647592918109586 0.04970196949867085 0.07320334602618021 0.058753607989085625 0.06893261537524155 0.11295894485939612 0.05655877744863269 0.1166819407481667 0.03225499876982478 -0.032036151936509216 0.01921065342659091 0.06104400472000692 0.015709647901161465 0.10945556483733021 -0.006061308277975895 -0.4743150786750641 -0.003465219379353811 </vector>
                  <vector>0.07109102770269797 0.09273534655454051 0.09727437827840289 0.08504147676143609 0.19325393283580197 0.03477317894644352 0.2253746900127341 -0.04332949988950641 0.2015322144682949 -0.06141744523532276 0.1647621671082289 -0.07535588639846968 0.09891476335462475 -0.08525505161770373 0.051333094030036386 -0.08896379286860817 -0.04359141613906216 -0.09802436469002387 -0.07476404423744942 -0.09675740181655564 -0.35912642121561583 -0.07900368586577078 -0.5638167220012342 -0.011273639035945901 -0.0742496319703778 0.09972088265975512 -0.012527466394794889 0.06880284896523822 0.0484994816759078 0.07522149139864358 0.061056774578913536 0.06968248730306383 0.1123870379103319 0.05362777182429812 0.1272072196415962 0.027543409800259003 -0.03479832131897816 0.02448231067249183 0.06400467356631499 0.010455053156341798 0.10850493177445326 -0.008817954865834908 -0.4623223636608277 0.006112464241229945 </vector>
                </data>
              </datamatrix>
              <datamatrix visiblename="Predicted values, Regression_IcrIscNeo" covarfromorigin="false" matrixtype="13" iscoordinates="true" issymmetrycomponent="false" isasymmetrycomponent="false">
                <data>
                  <vector>0.04688685767227738 0.10592172641555489 0.0944821715533472 0.09508180698269893 0.193212563506023 0.04842558182980217 0.23959854177828432 -0.03521132161581367 0.2146491019860106 -0.0678695474521118 0.1703250810079866 -0.0878825860078263 0.11570246979582052 -0.10127654816784117 0.04188668156750903 -0.10806524642509097 -0.03269346020916174 -0.11090303766452927 -0.06834605267598497 -0.11022306690086263 -0.3395433639199426 -0.07422953310174056 -0.5222763411948197 -0.0016350478808759374 -0.1252996381911784 0.10421928785302031 -0.022671802586532657 0.06825507311753766 0.05461569908194241 0.07926485686718725 0.050798351474124925 0.07030531355895636 0.11013960911574577 0.0515520849855378 0.13320101253747002 0.02694357911989527 -0.04355930649731412 0.020929943896903627 0.06083590365212397 0.008165935382078035 0.10076549433970754 -0.008170214040956247 -0.4727095737934389 0.026400959248476484 </vector>
                  <vector>0.055157952663364575 0.09938638766772961 0.10546338313267935 0.08675059082402607 0.19296606578543632 0.040213369214678586 0.23137561767189005 -0.04331763809748454 0.20477111883541982 -0.06561080665999702 0.1634033768354093 -0.07996843768031733 0.10736802021818255 -0.09047276835740951 0.049211297480959204 -0.09574311564674315 -0.04542558130649399 -0.10072148462923322 -0.07150227214947777 -0.10116166935628333 -0.3445540451938596 -0.07618737501252935 -0.5390895034655838 -0.010501987582939031 -0.11817708254177557 0.1000406258300191 -0.008924987681245682 0.06953263668842426 0.053959221370271725 0.07586509516412758 0.05760527689186448 0.06881330635389493 0.11660277710286968 0.046475134587119396 0.13480727251559887 0.0269397973642153 -0.03067455429769468 0.022600853294350808 0.06605975002425588 0.011600486882497794 0.09547218584172175 -0.0011813967851410185 -0.4758752897337924 0.01664839593699415 </vector>
                  <vector>0.052296060204004645 0.10164768882578891 0.10166375966717787 0.08963328588767802 0.19305135678603014 0.043054887705665394 0.23422084246006353 -0.040512760866951186 0.20818901278087967 -0.06639235653308731 0.16579836480239132 -0.08270682255501174 0.11025183408138453 -0.09421099842312361 0.04667689749244506 -0.10000671232841601 -0.041020123335164 -0.104244417189878 -0.07041018449711643 -0.10429701544190305 -0.3428202927741943 -0.07550993955723073 -0.5332719590687965 -0.007433926111238056 -0.12064156739249521 0.10148649017406637 -0.013681541192002324 0.06909058523649278 0.05418637008695225 0.07704145118374672 0.05525000367284737 0.06932955772981036 0.11436644784466887 0.048231816873737426 0.13425148838736287 0.026941105894473426 -0.0351328243575293 0.022022699735483365 0.06425224006851617 0.010412093199324459 0.09730373047901289 -0.0035996066383485064 -0.474779916196439 0.020022893198921116 </vector>
                  <vector>0.04574300417766997 0.10682553299415162 0.0929635216945827 0.09623397495171593 0.193246652980199 0.04956129216904872 0.24073573346634086 -0.03409025621323461 0.21601518054739235 -0.0681819206688693 0.1712823201057086 -0.08897707545946691 0.11685508493145655 -0.1027706600483658 0.040873721673047016 -0.1097693390956516 -0.030932667807836184 -0.1123110985116727 -0.06790956238317694 -0.11147621551764954 -0.3388504102914678 -0.07395877278355321 -0.5199511600139073 -4.0879186814638023E-4 -0.1262846541024797 0.10479717713647599 -0.024572922364032246 0.06807839209081551 0.05470648685858329 0.07973502790367852 0.04985698573778608 0.07051165113062347 0.10924578341355365 0.052254203321917346 0.13297887434522215 0.02694410211890023 -0.04534120706145549 0.020698864994351803 0.06011347029420773 0.007690953080412094 0.10149753398258199 -0.009136734562102622 -0.4722717701839761 0.02774969283662171 </vector>
                  <vector>0.04704152827219033 0.1057995146931832 0.09468752170161375 0.09492601210878501 0.19320795396516277 0.04827201233831855 0.23944477198045885 -0.035362910835216345 0.2144643823592286 -0.06782730869246259 0.17019564419968658 -0.08773459035901136 0.11554661445653272 -0.10107451601775613 0.04202365288009655 -0.10783482090564683 -0.03293155260326564 -0.11071264123966512 -0.06840507440889315 -0.11005361753584142 -0.33963706434043645 -0.07426614501143362 -0.5225907496132522 -0.001800860857826143 -0.12516644543297725 0.10414114630554352 -0.02241473528037981 0.06827896372986274 0.05460342285955553 0.0792012808615024 0.050925641904117455 0.0702774128215413 0.11026047123508836 0.051457145323413514 0.13323104981726203 0.026943508400550324 -0.043318359880863404 0.020961190129619105 0.060933590288911654 0.008230161961699513 0.10066650875173036 -0.008039522208882769 -0.4727687731115674 0.02621858498972338 </vector>
                  <vector>0.04787175228235701 0.10514351991270204 0.09578977787491438 0.09408975334301432 0.1931832113734862 0.04744769873812218 0.23861938319768422 -0.03617659494649124 0.21347286445350036 -0.06760058407614791 0.16950086738941697 -0.08694019542477367 0.11471003113130977 -0.0999900698339268 0.042758872582342525 -0.10659796788441785 -0.03420955903974661 -0.10969065203511638 -0.06872188484222429 -0.10914406567900968 -0.3401400192581809 -0.07446266643504187 -0.5242783968980506 -0.002690893706594731 -0.12445150784366718 0.10372170661278149 -0.021034877376440272 0.06840720115818479 0.054537527889306055 0.07886002449849763 0.05160889761854353 0.07012765028026732 0.1109092217633356 0.05094753853933786 0.13339228065814213 0.0269431288009484 -0.04202503286035413 0.021128910256406265 0.06145794198457461 0.008574910404665667 0.10013518468726457 -0.007338008818612503 -0.47308653676751394 0.025239656295204905 </vector>
                  <vector>0.04730879306198589 0.10558833758319204 0.09504235878275152 0.0946568046171786 0.1931999888575744 0.04800665022112578 0.23917906374168654 -0.035624851119159966 0.21414519401800033 -0.06775432175619144 0.1699719824218078 -0.08747885962548191 0.11527730248310848 -0.10072541230861677 0.04226033398877091 -0.1074366545569521 -0.03334296701361843 -0.11038364361181742 -0.06850706167116503 -0.10976081561389328 -0.33979897502805995 -0.07432940896950735 -0.523134035149803 -0.0020873792424119116 -0.12493629351953701 0.10400612074624242 -0.02197053295892431 0.06832024578013438 0.05458221002403566 0.0790914239927441 0.05114559482363858 0.07022920143085314 0.11046931628345905 0.05129309327438036 0.13328295307020183 0.026943386200268746 -0.04290201348514314 0.021015182406259304 0.06110238900348047 0.008341142996954319 0.10049546549995274 -0.007813691798664075 -0.47287106723420325 0.02590344935336327 </vector>
                  <vector>0.055800753256956985 0.09887848398255172 0.106316804515116 0.08610311782342428 0.19294690884415067 0.0395751447535405 0.2307365607510892 -0.04394763268125864 0.20400343651046313 -0.06543526522038022 0.16286544617984333 -0.07935337773381894 0.10672029592756024 -0.08963313635189263 0.04978054102876947 -0.09478548271093712 -0.04641507725689412 -0.09993020991387408 -0.07174756249534556 -0.10045744921049743 -0.34494345782914515 -0.07633953164279067 -0.5403961636719361 -0.011191095144873233 -0.11762354241144643 0.0997158748228427 -0.007856633274647097 0.06963192446381589 0.05390820221704028 0.07560087756740617 0.05813428734377892 0.0686973527687782 0.11710507192877696 0.046080571747101326 0.13493210542690234 0.02693950345938184 -0.02967319639150071 0.022730710532561173 0.06646572910592044 0.011867408220672792 0.0950608084064197 -6.382503353193339E-4 -0.4761213181118726 0.015890460803565775 </vector>
                  <vector>0.0459753826689538 0.10664192101050438 0.09327204159213236 0.09599990734112773 0.19323972756482455 0.04933056799290749 0.24050470834816193 -0.0343180052109078 0.21573765612965384 -0.06811846077897099 0.1710878530884068 -0.08875472547435313 0.11662092647715036 -0.1024671251409302 0.041079508596910806 -0.10942314573639748 -0.031290379948082335 -0.11202504522177362 -0.06799823716205462 -0.11122163327761948 -0.33899118664042666 -0.07401377884380178 -0.520423530030985 -6.579107662475869E-4 -0.1260845441124872 0.10467977657735578 -0.024186702146383812 0.06811428556023422 0.05468804295238178 0.07963951074468895 0.05004822801714091 0.0704697328134393 0.10942736774155135 0.05211156512526037 0.13302400262276332 0.026943995869524513 -0.04497920671205315 0.020745809613567173 0.060260235570143095 0.007787447667496896 0.10134881715077347 -0.008940381985870003 -0.47236071176847555 0.027475692120765543 </vector>
                  <vector>0.04906663563837805 0.10419939250222608 0.09737617809873345 0.09288618458529374 0.19314760109166215 0.0462613218218262 0.23743145884629635 -0.03734767358275707 0.2120458420737047 -0.06727427519189835 0.16850092371569222 -0.08579687835202666 0.11350599525786768 -0.09842930228241015 0.043817022882110514 -0.1048178518304216 -0.036048904326246196 -0.10821977444594223 -0.06917784794274362 -0.1078350113010857 -0.3408638870970802 -0.0747455059762928 -0.5267073096092533 -0.003971855741277476 -0.12342254817061592 0.10311803639655236 -0.01904894439582168 0.06859176432046936 0.05444268986699832 0.07836887808102798 0.05259225978474982 0.06991210752827229 0.11184292302819887 0.050214097134426955 0.13362432893172346 0.026942582469788694 -0.04016363772870942 0.021370298105364623 0.06221260470954603 0.00907108272860475 0.09937048711948866 -0.006328369656416332 -0.4735438717746799 0.023830752686675574 </vector>
                  <vector>0.04786272936316817 0.10515064929925326 0.09577779849554773 0.0940988418482516 0.19318348027730312 0.047456657422657623 0.23862835356736173 -0.03616775178381301 0.21348364032341993 -0.06760304813147042 0.16950841826115348 -0.08694882895163857 0.11471912316387663 -0.10000185565337014 0.04275088217508114 -0.10661141006956591 -0.03419566959706851 -0.1097017590687502 -0.06871844172939796 -0.10915395073750203 -0.3401345531170878 -0.0744605306296419 -0.5242600554566039 -0.0026812207817316675 -0.12445927782383448 0.10372626510591833 -0.021049873746343897 0.06840580746691764 0.05453824403938631 0.07886373329100227 0.0516014719586962 0.07012927790761957 0.11090217110770723 0.05095307697327194 0.13339052839269305 0.026943132926457287 -0.04203908880796333 0.02112708746504898 0.06145224330214847 0.008571163660048226 0.10014095914576981 -0.007345632903862734 -0.473083083295013 0.025250295344900066 </vector>
                  <vector>0.0461949001254622 0.10646847106936727 0.09356348639331928 0.09577879424996577 0.1932331854379699 0.04911261329313428 0.24028646936204914 -0.03453314939406928 0.21547549135715552 -0.06805851308956214 0.17090414888765648 -0.08854468149430489 0.11639972757003442 -0.10218038943456745 0.04127390620169641 -0.10909611251889224 -0.031628294437307164 -0.11175482360927588 -0.06808200421729338 -0.11098114094334682 -0.33912417169377324 -0.07406574058247906 -0.5208697566335712 -8.932421283595802E-4 -0.12589550925051532 0.10456887357601365 -0.023821857365087972 0.06814819249830119 0.05467061982791328 0.07954928000225465 0.05022888595372062 0.07043013447402956 0.10959890224805247 0.05197682126855445 0.13306663326662244 0.02694389550054206 -0.04463724134547843 0.020790156073301806 0.06039887809208689 0.007878601742070055 0.1012083310822125 -0.008754896582830652 -0.4724447308629247 0.027216856030153516 </vector>
                  <vector>0.04782519809290742 0.10518030432861207 0.09572796968569625 0.09413664592686377 0.19318459879577982 0.04749392150576017 0.23866566625537985 -0.036130968219481974 0.21352846307731835 -0.06761329748916843 0.16953982647859578 -0.08698474052563009 0.1147569419145874 -0.1000508793413268 0.042717645688291894 -0.10666732349105712 -0.0341378957861751 -0.10974795931418971 -0.06870411993449782 -0.10919506811803655 -0.3401118164379317 -0.07445164664342717 -0.5241837633407714 -0.002640985781323317 -0.12449159743342826 0.10374522637935099 -0.021112251874752627 0.06840001034045423 0.05454122290040089 0.0788791601934181 0.05157058456618369 0.0701360481025822 0.11087284356344293 0.05097611435800864 0.13338323975951774 0.02694315008671172 -0.04209755520419839 0.02111950547593576 0.06142853935603198 0.008555578893977274 0.10016497828616483 -0.0073773456564684824 -0.47306871840854336 0.0252945489884349 </vector>
                  <vector>0.046200242521051614 0.10646424981874214 0.0935705792844505 0.09577341302142124 0.193233026222251 0.049107308930350195 0.2402811580805894 -0.034538385357320185 0.2154691110539825 -0.06805705414284971 0.17089967807915016 -0.08853956965467974 0.11639434425298732 -0.10217341114866088 0.04127863725554022 -0.1090881535125946 -0.03163651826107748 -0.1117482472268153 -0.06808404285583067 -0.11097528808222888 -0.3391274081505624 -0.07406700517513581 -0.5208806164488745 -8.989693869156648E-4 -0.12589090870972505 0.1045661745300487 -0.023812978138891487 0.06814901769133713 0.054670195801392596 0.07954708405698416 0.05023328262530623 0.07042917076937857 0.10960307688275141 0.05197354200777393 0.13306767076845646 0.02694389305786248 -0.04462891893551989 0.02079123533294093 0.06040225223466998 0.00788082015847166 0.10120491207324168 -0.008750382425210299 -0.47244677563533943 0.027210556737100194 </vector>
                  <vector>0.04825777564068165 0.10483850668120812 0.09630228609503459 0.09370092404726026 0.19317170698645852 0.04706442350112127 0.23823560804068028 -0.0365549278655629 0.21301184541873236 -0.06749516554243544 0.1691778219531226 -0.08657083125727753 0.11432105092745357 -0.09948584259805092 0.04310072246272656 -0.10602287712437955 -0.03480378461083296 -0.10921546497706898 -0.06886918993811307 -0.10872115781553543 -0.34037387463221974 -0.07455404160486954 -0.5250630902634165 -0.0031047259555945185 -0.12411908839320755 0.10352668271943233 -0.020393294652299825 0.06846682680395941 0.0545068891732476 0.07870135295240455 0.05192658617277398 0.07005801625568377 0.11121086668634693 0.05071059029427998 0.1334672470164983 0.02694295230121898 -0.04142368378618226 0.0212068938919169 0.06170174606639393 0.00873520563836322 0.09988813871266959 -0.007011831122586263 -0.47323428507654847 0.02478449077651253 </vector>
                  <vector>0.0473466189345155 0.10555844977623546 0.09509257872459334 0.09461870379488431 0.19319886155927013 0.04796909363304398 0.23914145816716414 -0.03566192341663094 0.21410001942722287 -0.06774399194600644 0.1699403276650916 -0.08744266616305167 0.11523918687354676 -0.10067600380848618 0.04229383136586174 -0.10738030224222024 -0.033401194320907025 -0.11033708071685834 -0.06852149588520906 -0.10971937548186352 -0.33982189017912007 -0.07433836269070514 -0.523210926121743 -0.0021279300680594688 -0.12490372021668296 0.10398701063600954 -0.021907665192461002 0.0683260884112289 0.05457920778040686 0.07907587599662635 0.051176724667201905 0.07022237809314359 0.11049887403472194 0.05126987505734662 0.13329029891561256 0.02694336890531464 -0.04284308815605387 0.021022823910309792 0.06112627901407755 0.008356850095880306 0.10047125782095492 -0.0077817301163310764 -0.47288554487806467 0.025858848340189734 </vector>
                  <vector>0.04567840076254229 0.10687657885961209 0.09287775024944406 0.09629904795796204 0.19324857831107578 0.04962543566894363 0.24079996063096434 -0.034026939841050985 0.2160923349564264 -0.06819956311756759 0.17133638377303848 -0.08903889085517148 0.11692018319311417 -0.10285504561917518 0.040816510964789235 -0.10986558411892713 -0.03083322045466308 -0.11239062402771291 -0.06788490995721644 -0.11154699178461784 -0.3388112731369846 -0.07394348057933438 -0.5198198366881617 -3.3953446182934154E-4 -0.12634028656950905 0.10482981560062628 -0.024680295231949582 0.06806841336734408 0.054711614438689056 0.07976158257592864 0.04980381857805943 0.07052330481867154 0.10919530125551265 0.05229385808764367 0.1329663282578804 0.026944131657230086 -0.04544184657727127 0.020685813946871346 0.06007266816146645 0.007664126673920796 0.10153887866628623 -0.009191322432622245 -0.4722470435835331 0.02782586762325512 </vector>
                  <vector>0.04580008746381484 0.10678042909772706 0.09303930895654448 0.0961764767369774 0.1932449517665225 0.0495046152619286 0.24067898263344406 -0.034146202274040666 0.21594700725965635 -0.0681663318807944 0.1712345496931672 -0.08892245565470601 0.11679756440115036 -0.10269609733870891 0.040924272796754244 -0.10968429742730022 -0.03102053904043758 -0.11224083012448344 -0.06793134515553484 -0.11141367792746747 -0.3388849917045997 -0.07397228490620933 -0.5200671967120635 -4.699873999094097E-4 -0.12623549750560153 0.10476833793680307 -0.024478048182359255 0.06808720924585529 0.05470195615193522 0.07971156431508121 0.0499039640002539 0.07050135398444046 0.10929038922064556 0.052219164549826294 0.13298996001139493 0.026944076018965236 -0.04525228243932153 0.020710396841024995 0.0601495228746168 0.007714656772158953 0.10146100200658979 -0.00908850096598775 -0.47229361849657214 0.027682385138819286 </vector>
                  <vector>0.04474232129597893 0.10761621447200288 0.09163495389799635 0.09724193162524411 0.19327647563966946 0.050554851134774155 0.2417305883676061 -0.0331095091482427 0.21721027365841095 -0.0684551956399925 0.17211974621254106 -0.08993457295684011 0.1178634328019195 -0.10407776116684023 0.03998754907226686 -0.11126013872364987 -0.029392265280305415 -0.11354291918867244 -0.06752770547047221 -0.11257251357937278 -0.33824419031916403 -0.07372190222562892 -0.5179170105222648 6.639796067795687E-4 -0.12714638033339948 0.10530273481164423 -0.02623608816835676 0.06792382537419142 0.05478591116805966 0.08014634990418107 0.04903344620041894 0.07069216242581153 0.10846383355405163 0.05286844089993651 0.1327845401167565 0.026944559656647743 -0.046900075745092196 0.02049670912107458 0.05948146042770163 0.007275422017540745 0.10213794776179164 -0.009982280381452718 -0.47188876433611415 0.028929611960864014 </vector>
                  <vector>0.0496506005207089 0.1037379773779918 0.09815148559244319 0.09229797496262408 0.1931301975903661 0.04568151421731503 0.2368508949773793 -0.03792000459279343 0.21134842591847774 -0.06711480110747488 0.16801222999774754 -0.08523811500789837 0.11291755734582068 -0.09766652202024102 0.04433416341484842 -0.10394787129485801 -0.036947831446106125 -0.10750092531815335 -0.06940068679726466 -0.10719524861469709 -0.341217656689096 -0.07488373566925222 -0.5278943708553926 -0.004597889102680023 -0.12291967371733246 0.10282300993642926 -0.018078376755474124 0.06868196425906842 0.05439634051058763 0.07812884439201587 0.05307284976768299 0.06980676720599581 0.1122992426735605 0.04985564873730338 0.13373773585307203 0.026942315466143705 -0.039253934381060646 0.021488269475626626 0.06258142441664694 0.009313572684887826 0.09899676317151102 -0.005834937547267317 -0.47376738110912636 0.023142191559914118 </vector>
                  <vector>0.04660765329039843 0.10614233749757272 0.09411148273952107 0.09536304085323104 0.1932208844410123 0.04870279854047165 0.2398761200729161 -0.03493767960287355 0.21498254951414844 -0.06794579495348456 0.17055873448882994 -0.08814974106943078 0.11598381281571489 -0.10164124748119427 0.041639427139791865 -0.10848120016653723 -0.032263666571823606 -0.111246732692195 -0.06823950930922151 -0.11052894924209072 -0.3393742201524748 -0.07416344293579427 -0.521708785316874 -0.0013357297831705925 -0.12554007174316067 0.10436034544557249 -0.023135848878174926 0.06821194686309315 0.05463785956418833 0.07937962140149152 0.05056857253846961 0.07035567871011192 0.10992143427616659 0.05172346577603144 0.1331467905965041 0.026943706779263006 -0.043994252447933084 0.02087353960871776 0.06065956414702418 0.008049996461083966 0.10094417865283262 -0.008406133034037273 -0.47260270985785563 0.026730173024167848 </vector>
                  <vector>0.045767920333599894 0.10680584569525454 0.09299660190709445 0.09620887768453196 0.1932459104212453 0.04953655339259063 0.24071096242218581 -0.03411467598421925 0.2159854237414654 -0.06817511635361936 0.17126146890515406 -0.08895323458301788 0.11682997792380033 -0.10273811433795148 0.04089578662000059 -0.1097322194479879 -0.03097102252567241 -0.11228042722047007 -0.0679190702967767 -0.11144891862474635 -0.33886550465516097 -0.07396467065975798 -0.520001808612825 -4.355029689711051E-4 -0.12626319784942355 0.10478458917869582 -0.024531510944614504 0.06808224067110348 0.05470450926056923 0.07972478633435677 0.04987749117452626 0.07050715655231068 0.10926525330255166 0.05223890932663477 0.1329837131028621 0.026944090726597966 -0.0453023925519776 0.02070389850432073 0.06012920680441614 0.007701299451820718 0.10148158822206743 -0.009115681187585795 -0.47228130670508783 0.027720313850109382 </vector>
                  <vector>0.04497886597270638 0.10742931061065507 0.09194900507814938 0.09700366754592651 0.19326942606235314 0.05031999043249051 0.2414954213278614 -0.033341341331729106 0.21692777365888327 -0.06839059801282733 0.17192179270364413 -0.08970823658182314 0.11762507625019714 -0.10376878434993184 0.04019702543606958 -0.11090773865513433 -0.02975639064366644 -0.11325173740755246 -0.0676179700504151 -0.11231336707516855 -0.33838749056942113 -0.07377789445910829 -0.5183978494001146 4.103943937398885E-4 -0.1269426826820756 0.10518322944283283 -0.025842943622041287 0.06796036235777096 0.05476713659126503 0.08004912027087771 0.04922811715682581 0.07064949257830325 0.10864867340703323 0.05272324542194366 0.13283047747422563 0.02694445150238573 -0.04653158529164479 0.020544495384403186 0.05963085697709459 0.00737364660270704 0.10198656466815965 -0.009782407508481795 -0.4719793005050892 0.02865069883772077 </vector>
                  <vector>0.04475707677158938 0.10760455555240353 0.09165454416987771 0.09722706889461809 0.19327603589244033 0.05054020070419865 0.2417159188279346 -0.03312397066213715 0.21719265152499137 -0.06845116608952738 0.17210739802439773 -0.08992045426726517 0.11784856430293575 -0.10405848742984829 0.040000616047266346 -0.11123815627750885 -0.029414979141350835 -0.11352475549237218 -0.06753333610577655 -0.1125563482190898 -0.338253129278928 -0.0737253949782324 -0.517947004882877 6.48161155576415E-4 -0.12713367383005475 0.10529528015834487 -0.026211564112923354 0.06792610452321962 0.05478474002435091 0.08014028479418718 0.04904558962545418 0.07068950071343262 0.10847536372239125 0.05285938371731921 0.13278740565390204 0.026944552910067785 -0.046877089593073254 0.02049968999155036 0.059490779669932534 0.007281549191869163 0.10212850460045389 -0.00996981246484975 -0.47189441191293413 0.02891221357404376 </vector>
                  <vector>0.04818950189681593 0.10489245262720748 0.09621164169698203 0.09376969406123302 0.1931737417016029 0.04713221120048393 0.238303484158035 -0.03648801428570914 0.2130933832190188 -0.06751381031564456 0.16923495715206568 -0.08663615858532901 0.11438984763167938 -0.099575022385776 0.04304026142929283 -0.10612459013838162 -0.034698687332225545 -0.10929950859461128 -0.06884313692818518 -0.10879595511089847 -0.34033251396954367 -0.07453788060112206 -0.5249243060352479 -0.003031533812263579 -0.1241778815204296 0.10356117548018133 -0.02050676771975032 0.0684562811569677 0.054512308067745666 0.07872941628137965 0.05187039841492757 0.07007033202740129 0.11115751647380681 0.05075249797536623 0.13345398814540002 0.026942983517716786 -0.041530040958043794 0.021193101372262962 0.06165862583266561 0.00870685513704677 0.09993183232143399 -0.00706952030639591 -0.4732081536780461 0.02486499329888471 </vector>
                  <vector>0.045776195972058495 0.10679930676652265 0.09300758915085913 0.09620054189188008 0.1932456637881189 0.049528336668853194 0.24070273498107309 -0.03412278675365251 0.21597554033215352 -0.0681728563720586 0.17125454339875965 -0.08894531608730034 0.11682163889595332 -0.1027273046234223 0.04090311525946285 -0.10971989054843216 -0.030983761640762504 -0.11227024007451686 -0.0679222282500207 -0.11143985224960626 -0.338870518088896 -0.07396662957714803 -0.5200186310108809 -4.443747794493449E-4 -0.12625607138122083 0.10478040822125545 -0.024517756578326125 0.06808351893646399 0.05470385242224205 0.07972138470510087 0.04988430183911571 0.0705056637255181 0.1092717200208781 0.052233829587372334 0.13298532024518894 0.026944086942764896 -0.045289500721942086 0.020705570331580027 0.060134433520345004 0.007704735889984653 0.10147629200585588 -0.009108688531241665 -0.4722844741600153 0.027710555929532074 </vector>
                  <vector>0.049864959661529144 0.1035686032382361 0.0984360818982343 0.09208205768206022 0.19312380919322447 0.045468681110899495 0.23663778426490698 -0.038130093225326414 0.21109242160665698 -0.06705626209467729 0.16783284255738512 -0.08503300673171041 0.11270155626584309 -0.09738652415293678 0.04452399298103492 -0.10362852284467486 -0.03727780547520195 -0.1072370534894277 -0.06948248545818042 -0.10696040747281929 -0.3413475168024133 -0.07493447638862623 -0.5283301118331852 -0.004827690547142611 -0.12273508087792057 0.1027147129815528 -0.017722105253902984 0.06871507443730884 0.054379326802197994 0.0780407339304087 0.053249262526301584 0.06976809936541131 0.11246674638838783 0.04972407114974518 0.13377936474371066 0.02694221745567481 -0.038920004663874665 0.021531573863160708 0.06271680905692899 0.0094025847817778 0.09885957830506378 -0.005653810760074017 -0.4738494258867267 0.02288943771117981 </vector>
                  <vector>0.058860260839176684 0.09646103883497552 0.11037879390408194 0.083021371206557 0.19285572845679597 0.03653741797252232 0.2276948717511877 -0.046946188104243156 0.2003495352581093 -0.06459974893297318 0.16030508308152297 -0.07642590599749902 0.10363735325746773 -0.08563677960804353 0.05248994261927184 -0.09022748252038407 -0.05112473433095792 -0.09616401707679173 -0.07291505935286036 -0.09710560589071672 -0.34679692673092355 -0.07706374435916022 -0.5466154124538596 -0.014471007814088149 -0.11498888363439068 0.09817017281401773 -0.002771637336452956 0.07010449979224667 0.0536653687665021 0.07434329356922216 0.06065219337068585 0.06814545397405623 0.11949582085416997 0.044202589659451196 0.13552626673050205 0.026938104574447088 -0.02490708052749031 0.023348785887299644 0.06839804853897143 0.01313786108917226 0.09310279468489108 0.001946938132224063 -0.4772923277464013 0.012282952797707917 </vector>
                  <vector>0.04778382449529313 0.10521299534182338 0.0956730395670493 0.09417832026204648 0.19318583182447982 0.04753500056247845 0.23870679889302426 -0.03609041887545822 0.21357787463655611 -0.06762459614221843 0.16957445016548972 -0.08702432860782658 0.11479863242394961 -0.10010492191236145 0.04268100655988037 -0.10672896114376493 -0.034074207283549374 -0.10979888938799794 -0.0686883319215903 -0.1092403949600371 -0.3400867520527416 -0.07444185314407833 -0.5240996606903771 -0.0025966316546086974 -0.12452722581778866 0.10376612884526296 -0.02118101606969687 0.06839361972335148 0.05454450672735666 0.0788961664510948 0.05153653502455378 0.07014351140771971 0.11084051356216729 0.051001510234022426 0.13337520494017754 0.026943169003776263 -0.04216200719676302 0.021111147267846696 0.0614024086782883 0.008538398611086429 0.10019145642673509 -0.007412305055828966 -0.473052882892494 0.025343333173671795 </vector>
                  <vector>0.050597086726031235 0.10299011896521928 0.09940809856675477 0.09134460891178806 0.19310199011693846 0.04474176609886586 0.23590992111085965 -0.038847634699102976 0.2102180586819129 -0.06685632662453893 0.1672201586306884 -0.08433247527979298 0.11196382128515528 -0.09643021309537286 0.04517234118077125 -0.10253781291510883 -0.03840480624764136 -0.10633581966925804 -0.06976186245730118 -0.10615832571801559 -0.3417910439745932 -0.0751077773907849 -0.5298183514376821 -0.005612559605252072 -0.12210461831341499 0.10234483310908815 -0.016505287498369214 0.068828159689972 0.05432121779722653 0.07773979946425279 0.05385178665759792 0.06963603234690473 0.11303884236974168 0.0492746780771445 0.13392154499963588 0.026941882708499544 -0.03777949354474118 0.021679476649130426 0.06317920482362736 0.009706598713499439 0.09839103400514819 -0.005035186228817245 -0.4741296434783462 0.022026176491679803 </vector>
                  <vector>0.04776362545993035 0.10522895544609219 0.09564622209230669 0.09419866612072485 0.1931864338023534 0.04755505579980777 0.23872688028913802 -0.03607062224956387 0.21360199789123846 -0.06763011226616386 0.1695913538218379 -0.08704365593535769 0.1148189861790364 -0.1001313060768134 0.042663118943305545 -0.10675905330878116 -0.03404311387154463 -0.10982375399782646 -0.06868062404387562 -0.10926252401182969 -0.3400745153503035 -0.07443707185235898 -0.5240586008718604 -0.0025749774928810606 -0.12454461997824634 0.10377633365394459 -0.021214587489284814 0.06839049975534552 0.05454610992699675 0.07890446908900903 0.05151991167209888 0.07014715507356191 0.11082472970780843 0.051013908773846144 0.13337128225495448 0.02694317823929064 -0.04219347335276791 0.02110706670075813 0.06138965140035664 0.008530011012190874 0.10020438333975594 -0.007429372610614198 -0.47304515182323453 0.025367150137618977 </vector>
                  <vector>0.050250419164636365 0.1032640355323775 0.09894784150968186 0.09169379634009023 0.19311232161038366 0.04508596571499999 0.2362545696792258 -0.038507873522423935 0.21063207597152267 -0.06695099754333134 0.16751026898594243 -0.08466418208574446 0.11231314423619884 -0.09688303342989511 0.04486534352935919 -0.10305427210614963 -0.037871163075007916 -0.10676256052591149 -0.06962957538898897 -0.10653811734088944 -0.3415810305894214 -0.07502571808889788 -0.5291136590154547 -0.005240918321134077 -0.12240314698471406 0.10251997395500616 -0.017081459674519746 0.0687746129893086 0.05434873283938965 0.07788229415210166 0.053566487040351676 0.06969856705360554 0.11276795070577264 0.04948746900940184 0.1338542216004748 0.026942041213754382 -0.03831953396611616 0.021609443589813735 0.06296025701987468 0.009562645876007109 0.09861289318469876 -0.005328109504117386 -0.47399695838329 0.022434937042028195 </vector>
                  <vector>0.051960704110897954 0.1019126677278522 0.10121852040722606 0.08997107962657361 0.19306135117161327 0.043387856380470484 0.23455424543817038 -0.040184085809088964 0.20858952103773387 -0.06648393842015313 0.16607900910298962 -0.08302770604942696 0.11058975892102949 -0.09464904361446955 0.046379916913828964 -0.10050631989440689 -0.04050389248631464 -0.10465723385458257 -0.0702822138435623 -0.10466441478647728 -0.34261713194752813 -0.07543055778071503 -0.5325902601621865 -0.007074411166783814 -0.12093035532663121 0.10165591632283591 -0.01423891335908124 0.06903878571922334 0.05421298733664346 0.07717929639087594 0.054974013139958845 0.06939005198210894 0.11410439514577113 0.04843766461848522 0.1341863616935745 0.026941259227836332 -0.035655243718323536 0.0219549517954504 0.06404043634576416 0.010272837420737023 0.09751835058184158 -0.0038829720757993375 -0.4746515605034157 0.02041831623945428 </vector>
                  <vector>0.0476666524830146 0.10530557785874885 0.09551747483718062 0.09429634397753893 0.19318932382088105 0.04765133842081644 0.2388232884951142 -0.035975581188870474 0.21371781054156694 -0.0676565944694185 0.16967250610695472 -0.08713644395482771 0.114916701945494 -0.10025797306483479 0.04257724279139856 -0.10690352193171551 -0.0338938383902945 -0.10994312579908398 -0.06864361951201207 -0.10936876274997279 -0.3400157685120636 -0.07441411748433104 -0.5238614779517972 -0.0024710186410037667 -0.12462812711065321 0.10382532563098414 -0.02137575956697367 0.0683755211892909 0.05455380668275257 0.07894432898827329 0.05144010509000631 0.07016464784572937 0.11074895344835387 0.051073432572607824 0.13335244994654216 0.026943222577810105 -0.042344538330133685 0.02108747642176828 0.06132840534597061 0.008489743226157098 0.10026644379043825 -0.007511311751096424 -0.4730080359517403 0.02548149232543 </vector>
                  <vector>0.050052255429686165 0.10342061300329632 0.09868474721525244 0.09189340049316296 0.19311822734705103 0.04528271871152242 0.23645157930792565 -0.038313657647448825 0.2108687384735258 -0.06700511377729215 0.16767610322585097 -0.08485379388360424 0.11251282585741569 -0.09714187671015265 0.04468985609413459 -0.10334949292760236 -0.03756611946552158 -0.10700649613289484 -0.06955395683547654 -0.10675521560698811 -0.3414609817546596 -0.07497881096645496 -0.5287108394328615 -0.005028478989844511 -0.12257379334186475 0.10262008878556544 -0.017410813912167387 0.06874400437350671 0.05436446111664876 0.07796374763289772 0.053403402737032674 0.06973431343551098 0.11261310234418095 0.04960910555863644 0.13381573788375895 0.02694213181927046 -0.03862823440088759 0.021569410964469894 0.06283510105092217 0.009480358880883076 0.09873971336791934 -0.0054955516785560946 -0.47392111230786615 0.02266859466211649 </vector>
                  <vector>0.05101621127246448 0.10265895109791495 0.0999645539487126 0.09092243782107953 0.19308949923810692 0.044325625322918304 0.23549323754717658 -0.03925840935739015 0.20971750764095304 -0.06674186853754735 0.1668694123117303 -0.08393143843621338 0.11154148634609794 -0.09588274878530373 0.045543504409561474 -0.10191340859148162 -0.0390499861767563 -0.10581988570857896 -0.06992179884501004 -0.10569915385020176 -0.34204495225620707 -0.0752069879068933 -0.5306703316190772 -0.006061877632052974 -0.12174369416622306 0.10213308607595947 -0.015808689578953608 0.06889289818623694 0.054287951836257155 0.07756752196250587 0.05419671674622456 0.06956042726151151 0.11336635309885847 0.049017411713344526 0.13400293966207327 0.02694169107406229 -0.03712657927796156 0.02176414731777717 0.06344391490659897 0.009880639132738516 0.09812280403973972 -0.0046810390614101674 -0.47429006108436655 0.02153198090102449 </vector>
                  <vector>0.0466192923809253 0.10613314096441821 0.09412693550796399 0.09535131716015603 0.19322053756925134 0.0486912423092645 0.2398645487684911 -0.0349490868169693 0.2149686492095048 -0.06794261645189748 0.17054899426198553 -0.08813860427449297 0.11597208457257051 -0.10162604439485788 0.04164973434431352 -0.1084638604556806 -0.03228158322133744 -0.11123240520380202 -0.0682439507434227 -0.11051619803727021 -0.33938127118658956 -0.07416619801226983 -0.5217324448103176 -0.00134820734678216 -0.12553004887798075 0.10435446522951654 -0.023116504350840738 0.06821374465142363 0.0546369357683036 0.07937483725449836 0.05057815124857173 0.07035357915655278 0.1099305292505773 0.05171632148795939 0.13314905092664361 0.026943701457573827 -0.04397612101582775 0.02087589091356434 0.06066691514721088 0.008054829564303752 0.10093672990549492 -0.008396298365616244 -0.47260716465549146 0.026716449210407552 </vector>
                  <vector>0.05733451690311862 0.0976665930542566 0.10835312293841282 0.08455820551299184 0.19290119914753795 0.03805230005435626 0.2292117297494958 -0.045450840362619496 0.20217169700437607 -0.06501641203143955 0.1615819089649009 -0.07788580505956672 0.10517478402294264 -0.08762972027068075 0.0511387928227886 -0.09250050880464725 -0.04877607836964387 -0.09804217744370763 -0.07233284107006475 -0.09877713455418284 -0.3458726214753997 -0.07670258716940902 -0.5435139391412908 -0.012835350202079866 -0.11630275998365555 0.09894099798883442 -0.005307470802814509 0.06986883149520627 0.05378646722913833 0.07497043735224912 0.05939654037788295 0.06842068004123723 0.11830357975734963 0.045139119380413366 0.1352299647990161 0.026938802183506416 -0.02728389188769888 0.023040558272503217 0.06743442136097773 0.01250429973719995 0.09407923533164815 6.577321008861877E-4 -0.47670835767901826 0.01408197872469231 </vector>
                  <vector>0.046649091126618164 0.10610959572674739 0.09416649814526952 0.0953213018125035 0.19321964949785359 0.04866165570246607 0.23983492357079209 -0.03497829190572762 0.21493306123618566 -0.06793447875761119 0.17052405704356136 -0.08811009152090457 0.11594205757569505 -0.10158712100110656 0.04167612315584791 -0.10841946681229313 -0.03232745396023222 -0.11119572354194418 -0.06825532183534497 -0.11048355202349043 -0.3393993234538154 -0.07417325164099363 -0.5217930185490232 -0.0013801527762011732 -0.1255043880404848 0.10433941052550286 -0.02306697791668771 0.0682183474025704 0.054634570638607445 0.07936258873909442 0.050602674947029073 0.07034820381709368 0.10995381447453206 0.051698030469178834 0.133154837891085 0.026943687832826933 -0.043929700384154946 0.02088191079415621 0.06068573539649462 0.008067203418894992 0.10091765940104837 -0.008371119355059076 -0.4726185699608766 0.0266813130942965 </vector>
                  <vector>0.048066433662700955 0.10498969399608363 0.09604824878238395 0.09389365685718482 0.19317740941902345 0.0472544033051338 0.23842583564234585 -0.036367397843067466 0.21324036084946202 -0.06754741883312726 0.16933794737409835 -0.08675391569732448 0.11451385853869296 -0.09973577523705743 0.042931276156241295 -0.10630793501316049 -0.0345092420820289 -0.10945100313722651 -0.0687961745420077 -0.10893078250625868 -0.340257958460659 -0.07450874925310869 -0.5246741376847718 -0.0028995998165456264 -0.12428386027500832 0.10362335111190701 -0.0207113109195228 0.06843727188518349 0.05452207600691191 0.07878000240929356 0.051769116022231526 0.0700925320737327 0.11106134895646831 0.050828039523479994 0.1334300880959808 0.026943039787653705 -0.041721757254607306 0.021168239383719544 0.061580898572974004 0.008655751360752448 0.10001059313003005 -0.0071735091251862015 -0.4731610499909395 0.025010104767938322 </vector>
                  <vector>0.05307478765731245 0.10103238363281483 0.10269764586200726 0.08884889799838509 0.19302814891060308 0.04228170405553338 0.2334466503180296 -0.04127597434669976 0.20725899605746323 -0.0661796950334163 0.1651466831243705 -0.08196170179665721 0.10946714176418708 -0.09319381751213882 0.04736651349889708 -0.09884657796522849 -0.04221885847821534 -0.10328581922014868 -0.07070734403346828 -0.10344388063437107 -0.3432920507544834 -0.07569427128680352 -0.5348549261428384 -0.0082687526221489 -0.11997097545419931 0.10109306719453194 -0.01238727215340181 0.06921086844289621 0.05412456240403801 0.07672136203282656 0.05589087887753605 0.06918908455517431 0.11497495812684277 0.047753819624450515 0.13440271851390193 0.026940749840411313 -0.0339197189249688 0.022180016635021366 0.06474406764228059 0.01073545782590153 0.09680536301368321 -0.0029416062322209875 -0.4750779698295775 0.019104684811886798 </vector>
                  <vector>0.056838418159864706 0.09805858146002734 0.10769447190493026 0.08505791031272489 0.19291598403509272 0.03854486704362271 0.22970493921202165 -0.0449646250037935 0.2027641766013547 -0.0651518908851478 0.1619970714971764 -0.0783604942081538 0.10567468276254541 -0.08827772897957875 0.050699463719036816 -0.09323958792294246 -0.04801240810807034 -0.09865286510605782 -0.0721435316115323 -0.09932063549799185 -0.34557208174208576 -0.07658515617478512 -0.5425054887871794 -0.012303512803592504 -0.11672996955025251 0.09919163336182041 -0.006132002210760594 0.06979220346921615 0.05382584264050587 0.07517435442853322 0.058988262254030845 0.06851017035662527 0.11791592014041788 0.04544363392352185 0.1351336216234937 0.026939029012510576 -0.028056716934474098 0.022940337436802752 0.06712109602461552 0.012298295975323786 0.09439672699343366 2.3854413832774882E-4 -0.4765184786241651 0.014666935662986954 </vector>
                  <vector>0.05192497671676818 0.10194089743908956 0.10117108653365309 0.09000706671698933 0.1930624159304179 0.04342332942933454 0.23458976475583812 -0.04014907018368586 0.20863218946284673 -0.0664936951600532 0.16610890773833234 -0.08306189159521057 0.11062575997835454 -0.09469571106295063 0.046348277881769595 -0.10055954593319755 -0.040448895474547435 -0.1047012135644683 -0.07026858040116911 -0.10470355593064146 -0.34259548806785745 -0.07542210078805978 -0.5325176348960442 -0.007036109992658504 -0.12096112154962486 0.10167396625518366 -0.014298293389739767 0.06903326722170008 0.05421582302381276 0.07719398182568758 0.054944610296989 0.06939649677926303 0.11407647717961891 0.04845959475083857 0.13417942337605124 0.02694127556331257 -0.03571090002750587 0.021947734221639183 0.06401787168916044 0.01025800170971608 0.09754121528345144 -0.00391316060934521 -0.47463788604057544 0.02046044290751703 </vector>
                  <vector>0.05619675119610085 0.0985655894167736 0.10684255559878801 0.08570424144333778 0.19293510719159304 0.03918196594530477 0.23034286910525786 -0.044335741465433974 0.20353050505764497 -0.06532712274351331 0.16253405346936695 -0.07897446944765496 0.10632126474000896 -0.08911588022746107 0.05013122407737091 -0.09419553199711447 -0.047024657212257556 -0.0994427443456989 -0.0718986738546439 -0.1000236136956976 -0.3451833558668676 -0.07643326788480909 -0.5412011329797349 -0.01161562053749822 -0.1172825334686595 0.09951581164483903 -0.0071984724896299 0.06969309079569111 0.05387677181741416 0.07543810605656721 0.0584601847540052 0.06862591944839815 0.11741451115127405 0.04583750092067801 0.13500900886493006 0.02693932239901955 -0.029056308866580872 0.022810709212131196 0.06671583291926046 0.012031845374098703 0.0948073789320014 -3.0364442965168537E-4 -0.47627288413664265 0.015423534117694235 </vector>
                  <vector>0.055836127064325725 0.0988505336550311 0.10636376894527928 0.08606748688993097 0.1929458546230476 0.03954002277423406 0.23070139296089204 -0.04398230176413118 0.20396119036608476 -0.06542560504095267 0.16283584344522017 -0.07931953051543654 0.10668465116538528 -0.08958693076166784 0.04981186693575659 -0.09473278343943856 -0.0464695299744095 -0.09988666546224181 -0.07176106101032925 -0.10041869543828481 -0.34496488750373605 -0.07634790493830781 -0.5404680701805744 -0.011229017260059797 -0.11759308067551102 0.09969800352700824 -0.007797840916087876 0.06963738834589034 0.05390539459409077 0.07558633747135925 0.05816339919278561 0.06869097175447217 0.1171327135964902 0.04605885865281238 0.13493897507730676 0.026939487285574493 -0.029618090901502775 0.022737856675510763 0.06648807044470217 0.011882097105675902 0.0950381699921163 -6.08360571556622E-4 -0.4761348572413323 0.015848751054578055 </vector>
                </data>
              </datamatrix>
              <datamatrix visiblename="Regression scores, Regression_IcrIscNeo" covarfromorigin="false" matrixtype="20" iscoordinates="false" issymmetrycomponent="false" isasymmetrycomponent="false">
                <data>
                  <vector>-0.02655828634258286 </vector>
                  <vector>-0.0012984321624096929 </vector>
                  <vector>0.014998294860704017 </vector>
                  <vector>-0.004989585022035789 </vector>
                  <vector>0.010643859063606972 </vector>
                  <vector>-0.016914850795780013 </vector>
                  <vector>-0.009748698615739869 </vector>
                  <vector>0.02708488694575607 </vector>
                  <vector>-0.01996556368911934 </vector>
                  <vector>0.018786011284344987 </vector>
                  <vector>-0.012187604700689175 </vector>
                  <vector>0.00128107705791786 </vector>
                  <vector>0.0049026835121830665 </vector>
                  <vector>-0.009547199242837952 </vector>
                  <vector>0.01954275186933757 </vector>
                  <vector>0.017368067620984824 </vector>
                  <vector>-0.026822948559397954 </vector>
                  <vector>-0.007113692922475722 </vector>
                  <vector>0.003105141798888154 </vector>
                  <vector>0.017865015727507233 </vector>
                  <vector>-0.00783397786620804 </vector>
                  <vector>-0.015197794888886194 </vector>
                  <vector>-0.016895792849796785 </vector>
                  <vector>-0.03180730584921388 </vector>
                  <vector>-0.02037973599456394 </vector>
                  <vector>-0.03296392740356577 </vector>
                  <vector>-0.034813095455847 </vector>
                  <vector>0.02238004777717195 </vector>
                  <vector>-0.03216035759581358 </vector>
                  <vector>0.008096299846621361 </vector>
                  <vector>-0.038656413606210034 </vector>
                  <vector>0.01241053526007088 </vector>
                  <vector>-0.04373553506735702 </vector>
                  <vector>-0.04053149623476141 </vector>
                  <vector>-0.018746185425081406 </vector>
                  <vector>-0.0027885695258169753 </vector>
                  <vector>-0.046583401787645425 </vector>
                  <vector>0.024052242088217823 </vector>
                  <vector>-0.02364616671751667 </vector>
                  <vector>-0.0419675510656605 </vector>
                  <vector>-0.02732112554083696 </vector>
                  <vector>0.11917343661495299 </vector>
                  <vector>0.09637643975657031 </vector>
                  <vector>0.09376260992125539 </vector>
                  <vector>0.0993458939217506 </vector>
                </data>
              </datamatrix>
            </datavector>
            <classifiernames>subgenero	regiaobiogeo	pais	especie</classifiernames>
            <classifiermat>
              <vector>ICR	NEO	ARG	jujuye</vector>
              <vector>ICR	NEO	ARG	nudcor</vector>
              <vector>ICR	NEO	BRA	antiny</vector>
              <vector>ICR	NEO	BRA	callio</vector>
              <vector>ICR	NEO	BRA	euterp</vector>
              <vector>ICR	NEO	BRA	helios</vector>
              <vector>ICR	NEO	BRA	nitran</vector>
              <vector>ICR	NEO	BRA	ocella</vector>
              <vector>ICR	NEO	BRA	phaeto</vector>
              <vector>ICR	NEO	BRA	zikani</vector>
              <vector>ISC	AUS	AUS	episem</vector>
              <vector>ISC	AUS	AUS	fastid</vector>
              <vector>ISC	AUS	AUS	goldfi</vector>
              <vector>ISC	AUS	AUS	immacu</vector>
              <vector>ISC	AUS	AUS	parpar</vector>
              <vector>ISC	AUS	AUS	rubriv</vector>
              <vector>ISC	AUS	AUS	rufive</vector>
              <vector>ISC	AUS	AUS	scutel</vector>
              <vector>ISC	AUS	AUS	tarwin</vector>
              <vector>ISC	AUS	TAS	eburne</vector>
              <vector>ISC	AUS	TAS	priono</vector>
              <vector>ISC	AUS	TAS	rubroa</vector>
              <vector>ISC	AUS	TAS	skusea</vector>
              <vector>ISC	AUS	TAS	termin</vector>
              <vector>ISC	NEO	ARG	fageto</vector>
              <vector>ISC	NEO	ARG	postno</vector>
              <vector>ISC	NEO	ARG	truncu</vector>
              <vector>ISC	NEO	CHI	arauca</vector>
              <vector>ISC	NEO	CHI	concin</vector>
              <vector>ISC	NEO	CHI	decora</vector>
              <vector>ISC	NEO	CHI	delpon</vector>
              <vector>ISC	NEO	CHI	fuscos</vector>
              <vector>ISC	NEO	CHI	laroty</vector>
              <vector>ISC	NEO	CHI	penaip</vector>
              <vector>ISC	NEO	CHI	peracu</vector>
              <vector>ISC	NEO	CHI	porter</vector>
              <vector>ISC	NEO	CHI	proble</vector>
              <vector>ISC	NEO	CHI	rufist</vector>
              <vector>ISC	NEO	CHI	schine</vector>
              <vector>ISC	NEO	CHI	shanno</vector>
              <vector>ISC	NEO	CHI	silvai</vector>
              <vector>NEO	NEO	ECU	penata</vector>
              <vector>NEO	NEO	GUA	mayama</vector>
              <vector>NEO	NEO	PAN	pectin</vector>
              <vector>NEO	NEO	PER	paprzy</vector>
            </classifiermat>
            <idvec>00ICR_NEO_ARG_jujuye	01ICR_NEO_ARG_nudcor	02ICR_NEO_BRA_antiny	03ICR_NEO_BRA_callio	04ICR_NEO_BRA_euterp	05ICR_NEO_BRA_helios	06ICR_NEO_BRA_nitran	07ICR_NEO_BRA_ocella	08ICR_NEO_BRA_phaeto	09ICR_NEO_BRA_zikani	10ISC_AUS_AUS_episem	11ISC_AUS_AUS_fastid	12ISC_AUS_AUS_goldfi	13ISC_AUS_AUS_immacu	14ISC_AUS_AUS_parpar	15ISC_AUS_AUS_rubriv	16ISC_AUS_AUS_rufive	17ISC_AUS_AUS_scutel	18ISC_AUS_AUS_tarwin	19ISC_AUS_TAS_eburne	20ISC_AUS_TAS_priono	21ISC_AUS_TAS_rubroa	22ISC_AUS_TAS_skusea	23ISC_AUS_TAS_termin	24ISC_NEO_ARG_fageto	25ISC_NEO_ARG_postno	26ISC_NEO_ARG_truncu	27ISC_NEO_CHI_arauca	28ISC_NEO_CHI_concin	29ISC_NEO_CHI_decora	30ISC_NEO_CHI_delpon	31ISC_NEO_CHI_fuscos	32ISC_NEO_CHI_laroty	33ISC_NEO_CHI_penaip	34ISC_NEO_CHI_peracu	35ISC_NEO_CHI_porter	36ISC_NEO_CHI_proble	37ISC_NEO_CHI_rufist	38ISC_NEO_CHI_schine	39ISC_NEO_CHI_shanno	40ISC_NEO_CHI_silvai	41NEO_NEO_ECU_penata	42NEO_NEO_GUA_mayama	43NEO_NEO_PAN_pectin	44NEO_NEO_PER_paprzy</idvec>
            <meanconfig>0.04926980451925631 0.10403886025577182 0.09764591753101716 0.09268153890474765 0.19314154619009422 0.04605959931128234 0.23722947322165502 -0.037546794890081045 0.21180320203823153 -0.06721879211022389 0.16833090089621938 -0.08560247740988577 0.11330127015251588 -0.09816392123483354 0.04399694271371712 -0.10451517443124174 -0.03636165261378722 -0.10796967760410785 -0.0692553764415611 -0.10761242964771234 -0.34098696808066925 -0.07479359786139148 -0.5271203034590708 -0.004189660786198904 -0.12324759169123303 0.10301539290283165 -0.01871127145131346 0.06862314603730711 0.054426564330760964 0.07828536727850333 0.052759463210757425 0.06987545827754536 0.11200168249212568 0.050089388334463664 0.13366378465584558 0.026942489575792185 -0.03984714025315011 0.021411341859872837 0.062340921821421785 0.009155448098052323 0.09924046375923977 -0.006156698289800826 -0.4736216335420726 0.02359119342930719 </meanconfig>
            <omitflag>false	false	false	false	false	false	false	false	false	false	false	false	false	false	false	false	false	false	false	false	false	false	false	false	false	false	false	false	false	false	false	false	false	false	false	false	false	false	false	false	false	false	false	false	false</omitflag>
            <uniquenumvec>2 3 4 5 6 7 8 9 10 11 12 13 14 15 16 17 18 19 20 21 22 23 24 25 26 27 28 29 30 31 32 33 34 35 36 37 38 39 40 41 42 43 44 45 46 </uniquenumvec>
            <linkedsets>49 51 1 56 </linkedsets>
            <linksetmatrix>
              <vector>0 0 0 0 </vector>
              <vector>1 1 1 1 </vector>
              <vector>2 2 2 2 </vector>
              <vector>3 3 3 3 </vector>
              <vector>4 4 4 4 </vector>
              <vector>5 5 5 5 </vector>
              <vector>6 6 6 6 </vector>
              <vector>7 7 7 7 </vector>
              <vector>8 8 8 8 </vector>
              <vector>9 9 9 9 </vector>
              <vector>10 10 10 10 </vector>
              <vector>11 11 11 11 </vector>
              <vector>12 12 12 12 </vector>
              <vector>13 13 13 13 </vector>
              <vector>14 14 14 14 </vector>
              <vector>15 15 15 15 </vector>
              <vector>16 16 16 16 </vector>
              <vector>17 17 17 17 </vector>
              <vector>18 18 18 18 </vector>
              <vector>19 19 19 19 </vector>
              <vector>20 20 20 20 </vector>
              <vector>21 21 21 21 </vector>
              <vector>22 22 22 22 </vector>
              <vector>23 23 23 23 </vector>
              <vector>24 24 24 24 </vector>
              <vector>25 25 25 25 </vector>
              <vector>26 26 26 26 </vector>
              <vector>27 27 27 27 </vector>
              <vector>28 28 28 28 </vector>
              <vector>29 29 29 29 </vector>
              <vector>30 30 30 30 </vector>
              <vector>31 31 31 31 </vector>
              <vector>32 32 32 32 </vector>
              <vector>33 33 33 33 </vector>
              <vector>34 34 34 34 </vector>
              <vector>35 35 35 35 </vector>
              <vector>36 36 36 36 </vector>
              <vector>37 37 37 37 </vector>
              <vector>38 38 38 38 </vector>
              <vector>39 39 39 39 </vector>
              <vector>40 40 40 40 </vector>
              <vector>41 41 41 41 </vector>
              <vector>42 42 42 42 </vector>
              <vector>43 43 43 43 </vector>
              <vector>44 44 44 44 </vector>
            </linksetmatrix>
          </morphojset_contents>
          <covariancematrix>
            <covariancematrix_contents visiblename="CovMatrix, Regression_IcrIscNeo, results, Regression residuals" covarfromorigin="false" df="44" dim="2" fromexternaldata="false" frommorphojset="true" hasobjectsymmetry="false" isasymmetrycomponent="false" issymmetrycomponent="false" linkedoutlinenumber="0" linkedwireframenumber="0" matrixtype="12" pooledwithingroupcovariances="false" uniqueid="54">
              <covariancearray>
                <vector>1.4320091725152385E-4 -5.0662564979243244E-5 4.345510721660592E-5 -3.560604102116533E-5 -2.1957534828820052E-5 -2.1487520778971385E-5 -5.736851963740618E-5 -2.132532147508333E-5 -7.418685827279101E-5 2.312147583993987E-5 -7.996397956477113E-5 4.507597987130216E-5 -3.4868503371289826E-5 6.984413336134492E-5 2.4704114602570437E-5 6.852707711232816E-5 -5.300264290330509E-5 5.040199176145471E-5 -6.620969046135433E-5 5.166643486921412E-5 -1.035318950633465E-4 6.535938652632495E-7 -9.909411509487253E-5 -7.101991588550693E-5 2.4289301639518696E-4 -5.2457064696395745E-5 4.366172851403747E-5 -4.9032749870336485E-6 1.0299665489731785E-5 -2.22377015082673E-5 4.5641779920911144E-5 3.4222753276852973E-6 8.579192231942733E-6 2.3442629683284264E-5 -2.9150711282541523E-5 9.119335312317487E-6 3.828057137419381E-5 -7.575009205234569E-6 2.4558694134586115E-5 1.6044699318162488E-5 3.306993854806446E-5 -7.86714353873342E-7 -3.9010275198853554E-5 -7.325849743152414E-5 </vector>
                <vector>-5.0662564979243244E-5 4.441988501781825E-5 -5.838620602165054E-6 3.243616100817288E-5 3.1018469070741265E-6 2.155654227871375E-5 1.954976203969916E-5 1.3872278514997947E-6 2.8740867291561118E-5 -2.1918995619729285E-5 2.719093266766372E-5 -3.708192481619494E-5 2.0159859395847994E-6 -5.2496525736276684E-5 -1.7890281361896374E-5 -5.296861239613444E-5 7.610991541681934E-6 -4.7074228711765005E-5 1.653012770799035E-5 -4.817447578147964E-5 3.437507888536585E-5 -1.8785196323800967E-5 5.5999301169336605E-5 2.2525772349870652E-5 -6.09022862234978E-5 4.307190826364876E-5 -2.1026151204164083E-5 2.3449499187837895E-5 8.004742235464772E-7 2.560721024151033E-5 -7.605855851763652E-6 1.3595272859574134E-5 2.542556375295448E-6 3.320717479326501E-7 1.4578901986569233E-5 3.360680930671468E-6 -3.475203645981079E-5 1.5414510542793475E-5 -2.543074077303117E-5 8.369266646646184E-7 -3.3649258460471906E-5 1.0679700093067574E-5 4.4720969180673066E-5 1.982659034760546E-5 </vector>
                <vector>4.345510721660592E-5 -5.838620602165054E-6 7.941203772880892E-5 -2.0283010096741133E-5 1.7735030478615527E-5 -2.118610658533581E-5 -2.3120496946320668E-5 1.0609547801762417E-5 -2.2348409384804397E-5 2.157886982221844E-5 -2.9577183046742475E-5 1.94209912892264E-5 -2.7946712693849753E-5 2.542103002906765E-5 -2.2532088498868804E-5 2.2181620399502902E-5 -5.3300963630023095E-5 1.8088993665542152E-5 -4.641171256972255E-5 1.669935594840172E-5 -2.8303286186217184E-5 -7.044335165196013E-6 -7.547271407356629E-6 -3.485786313163278E-5 3.031708693240518E-5 -8.520869986652949E-6 3.45472002626688E-6 3.1799450647456916E-6 1.8567316475830585E-5 -5.920429709004261E-6 3.090147415097456E-5 4.249750826398911E-6 2.3860574719001368E-5 2.9203964231377727E-6 -9.14176961064614E-6 -1.0438371081036523E-6 -6.389635600236659E-6 -3.976458584735258E-6 7.734415059993227E-6 3.4284629948507545E-6 2.203995890423428E-5 -6.097241643228946E-6 -8.5819211794463E-7 -3.30101916520596E-5 </vector>
                <vector>-3.560604102116533E-5 3.243616100817288E-5 -2.0283010096741133E-5 3.053438621171941E-5 -1.502667188349933E-6 2.2732549291286252E-5 1.7552014076539075E-5 -3.0449538217609496E-6 2.2343355272788533E-5 -2.1944694254827003E-5 2.2175659055817567E-5 -3.211133940677203E-5 2.534741775033975E-6 -4.4519798924193205E-5 -8.497619566835892E-6 -4.3558970864206214E-5 1.6624085435924115E-5 -3.8862404325536825E-5 2.051716777400188E-5 -3.8550669377170224E-5 2.5490165621827662E-5 -1.1165947585968887E-5 3.9459644858942845E-5 2.0573255896166447E-5 -3.5344768772076223E-5 2.9572828638773704E-5 -1.3866262592856348E-5 1.5820695154044677E-5 -9.332149721483727E-7 1.9546414426111587E-5 -7.129521187308437E-6 9.59828246314539E-6 -4.861349762053926E-6 3.7307176210401917E-6 1.18378492011744E-5 5.124618786930321E-6 -2.643977711992751E-5 1.3052303529913683E-5 -2.5505076724197302E-5 3.4192108077378006E-6 -3.126366101953309E-5 1.1002419750833459E-5 3.2698286951140825E-5 1.6614934974559936E-5 </vector>
                <vector>-2.1957534828820052E-5 3.1018469070741265E-6 1.7735030478615527E-5 -1.502667188349933E-6 7.004691217823437E-5 -3.0052533020659077E-5 2.0589873004330687E-5 6.303100607014239E-6 2.6118072234698925E-5 6.458085306606671E-6 2.3263601967663136E-5 2.725131069360916E-6 -1.917706387810601E-5 1.0035610278899188E-7 -2.9395671693947413E-5 4.886141641803547E-6 -7.555218774186266E-6 1.2728508068549186E-5 7.764618153360612E-7 1.5369800794560706E-5 3.69724915953172E-5 1.0849600922800666E-5 2.208461349694121E-5 4.873443824453087E-6 -1.0507393431643092E-4 -3.365776549862492E-6 -1.8252122440277305E-5 -1.2890502754972E-5 -5.29496318799412E-6 -4.204274898127937E-6 -8.487674501453468E-6 -6.534243471362404E-6 3.6225968267651973E-6 -5.94434596922058E-6 1.3676858895694295E-5 -6.588128303243503E-6 -2.7550223677777105E-5 3.548069571443432E-6 -2.3585380925836385E-5 5.059297069640505E-6 1.4430522565658484E-5 -5.460355599407193E-6 1.701275316557328E-5 5.394458691093057E-7 </vector>
                <vector>-2.1487520778971385E-5 2.155654227871375E-5 -2.118610658533581E-5 2.2732549291286252E-5 -3.0052533020659077E-5 3.909325538178045E-5 1.5011026143820784E-5 8.130717198328773E-6 1.2557524442494735E-5 -1.6148105822071045E-5 8.639296286659495E-6 -2.6641168908662442E-5 1.7277853637949563E-5 -3.6187608783566037E-5 -9.087072686377552E-7 -3.920741856985557E-5 1.528494223070609E-5 -3.5154143358523196E-5 1.3231620851104005E-5 -3.5210211962034374E-5 1.4083135260668546E-5 -6.213467652884063E-6 3.3308712671846986E-5 1.9688809306987117E-5 -1.374033984032299E-5 2.1503947315810066E-5 -9.923844977131978E-6 1.0287180229519937E-5 4.114195561064666E-6 1.3457712333665734E-5 -5.098619761661603E-6 5.834962103037517E-6 -4.952583948526612E-6 2.7303432586534096E-6 5.164376060747211E-6 5.2607146401583274E-6 -1.0099150467168023E-5 4.222657380741842E-6 -3.6512069459666645E-6 -6.3930179085154845E-6 -3.0100462663729803E-5 6.789617657902562E-6 1.2528393111047726E-5 1.9866134589526538E-5 </vector>
                <vector>-5.736851963740618E-5 1.954976203969916E-5 -2.3120496946320668E-5 1.7552014076539075E-5 2.0589873004330687E-5 1.5011026143820784E-5 5.1575391645583125E-5 1.2501790099172002E-5 4.7171881161885895E-5 -1.3798607864920714E-5 3.2691087320463464E-5 -2.58342647444214E-5 1.177833770979979E-5 -3.3906964290517624E-5 -1.3761294696231858E-5 -3.3845499638156646E-5 2.4963076209979833E-5 -2.0907741037919583E-5 2.658717137327863E-5 -2.100555463078687E-5 6.102377013478001E-5 8.819689510490066E-7 5.562853188408202E-5 4.0206414275052896E-5 -1.4885869290177345E-4 2.4925634273914274E-5 -3.3236207849471804E-5 -4.288251425964309E-6 -8.724942994186895E-6 1.1047404076371316E-5 -3.05345188071938E-5 -2.476043423484107E-6 -1.578232934895113E-5 -8.191629538780376E-6 1.6759958932151594E-5 -4.728496958545773E-6 -2.3485272227639756E-5 1.7305507328358091E-6 -1.1920023757815167E-5 -8.097354128751246E-6 -8.618609240584767E-6 -3.333286649914751E-6 2.6641829031239103E-5 3.70071296637089E-5 </vector>
                <vector>-2.132532147508333E-5 1.3872278514997947E-6 1.0609547801762417E-5 -3.0449538217609496E-6 6.303100607014239E-6 8.130717198328773E-6 1.2501790099172002E-5 5.352193280979474E-5 1.6161201291718347E-5 2.00439001974404E-5 1.693292857838979E-5 4.480718763447938E-7 9.841825186013963E-6 -1.1308000659462826E-5 -3.5721224311977086E-5 -1.6211892316283127E-5 -4.924530717584309E-6 -1.1375040456815405E-5 -1.7698763510481897E-6 -1.0566669001031903E-5 1.4638856330951195E-5 3.096267351041933E-6 3.972884074685826E-5 1.8871655200681276E-5 -6.311595255570258E-5 -3.869856685335141E-6 -1.6707033326244638E-5 -7.798148626716283E-6 6.960548587336952E-6 -6.81103474304642E-6 -5.418528780223975E-6 -6.358294117658102E-6 1.6024703976498248E-5 -7.3900713144832066E-6 5.54449908245846E-6 -2.2439201980320988E-6 -1.150122087174151E-5 -1.1740448837438612E-5 6.172865820608627E-6 -1.722879202018669E-5 6.994060064211037E-6 -1.4686871003681216E-5 -7.931079783390346E-6 2.5134221316799844E-5 </vector>
                <vector>-7.418685827279101E-5 2.8740867291561118E-5 -2.2348409384804397E-5 2.2343355272788533E-5 2.6118072234698925E-5 1.2557524442494735E-5 4.7171881161885895E-5 1.6161201291718347E-5 6.705069513842861E-5 -1.098075801757287E-5 5.520887223776232E-5 -3.1932683006538356E-5 5.655747002011768E-6 -4.4979960880597634E-5 -2.3718558384974532E-5 -4.08627247404406E-5 2.435808180076512E-5 -2.417071683596055E-5 3.4482637027034665E-5 -2.5617419278488612E-5 6.239663715793083E-5 -1.668017373934922E-6 6.0753734794492924E-5 4.573755053070693E-5 -1.5389255397283563E-4 3.4377046387603814E-5 -3.457795004078301E-5 -1.6132974887865034E-6 -8.968319554265952E-6 9.804357209762129E-6 -2.5309734843706658E-5 -7.055780183650349E-6 -1.7967509578414132E-5 -9.703058277836285E-6 1.7355732539741193E-5 -6.36381197385616E-6 -3.497932643450691E-5 4.025271912613818E-6 -2.873761073871058E-5 -5.245007661647501E-6 -1.6851337172333214E-5 -1.1216740884503494E-6 4.098607728337032E-5 3.756773546851198E-5 </vector>
                <vector>2.312147583993987E-5 -2.1918995619729285E-5 2.157886982221844E-5 -2.1944694254827003E-5 6.458085306606671E-6 -1.6148105822071045E-5 -1.3798607864920714E-5 2.00439001974404E-5 -1.098075801757287E-5 2.9238834411822914E-5 -1.0868239318517547E-5 2.7737689710547615E-5 -4.977530402139876E-6 3.021155166148503E-5 -1.1068251097226768E-5 2.7422470047016754E-5 -2.24468773008314E-5 2.4084333030250805E-5 -2.517889086940453E-5 2.4883197221391218E-5 -2.3845912625877792E-5 9.857571042770413E-6 -1.8292347879543142E-5 -1.4994193328490997E-5 3.0427198631548453E-5 -2.6482608116484504E-5 5.8006497785523645E-6 -1.3095910322429483E-5 4.290631478549872E-6 -1.7180208518023172E-5 9.53447358723608E-6 -7.873909206795902E-6 1.7347288224777827E-5 -3.694616058356869E-6 -9.384638888266308E-6 -3.6843081368746766E-6 1.3920041230017177E-5 -1.5793876918087447E-5 1.900326818016354E-5 -8.27138336253182E-6 2.3483645898979865E-5 -1.2890504117806298E-5 -2.4123573714287726E-5 -9.506233540216803E-6 </vector>
                <vector>-7.996397956477113E-5 2.719093266766372E-5 -2.9577183046742475E-5 2.2175659055817567E-5 2.3263601967663136E-5 8.639296286659495E-6 3.2691087320463464E-5 1.693292857838979E-5 5.520887223776232E-5 -1.0868239318517547E-5 8.029664659474013E-5 -2.4373847436804244E-5 1.65288477548736E-5 -4.4215772723298375E-5 -1.669977702419031E-5 -3.973259275186516E-5 2.4972069245293995E-5 -2.625959010857991E-5 3.630315459806131E-5 -2.6051660558631473E-5 5.5971017414000055E-5 -7.454914617842813E-7 5.444415660834927E-5 4.412778192627391E-5 -1.3315422986226151E-4 2.9945645292088703E-5 -3.0100168644907484E-5 -1.776468970941841E-6 -9.107559134928622E-6 6.643608415471415E-6 -2.1666234951267157E-5 -1.130983591225255E-5 -1.4360653027870419E-5 -1.2008002907917131E-5 1.005230332029621E-5 -3.6558478894716154E-6 -4.263519752308563E-5 6.725663687650617E-6 -3.713580803009109E-5 -2.5637643838360185E-6 -1.3900759055959593E-5 -2.677861163698057E-6 3.856979280456552E-5 4.385745967758396E-5 </vector>
                <vector>4.507597987130216E-5 -3.708192481619494E-5 1.94209912892264E-5 -3.211133940677203E-5 2.725131069360916E-6 -2.6641168908662442E-5 -2.58342647444214E-5 4.480718763447938E-7 -3.1932683006538356E-5 2.7737689710547615E-5 -2.4373847436804244E-5 4.415901405188223E-5 -6.226822965749868E-6 5.554237653522003E-5 7.309008698826295E-6 5.428194650919848E-5 -2.243350228799659E-5 4.562065405949184E-5 -3.051522102254401E-5 4.6581807419280775E-5 -3.840198377728444E-5 1.398997910963304E-5 -5.479005252807976E-5 -2.9384893154526336E-5 7.24636811765126E-5 -4.028276298009188E-5 1.8298953112849255E-5 -1.951975327205492E-5 1.0517870410674538E-6 -2.316862669925862E-5 1.1552362129861627E-5 -1.0600643716867062E-5 1.5154583973668494E-5 -3.6162877594034737E-6 -1.567863105347504E-5 -5.9640167232947935E-6 2.8873854877853605E-5 -1.7474188932557708E-5 3.0673159299077235E-5 -5.692108842279179E-6 3.4777607168980406E-5 -1.3412978150254219E-5 -3.719009088569071E-5 -2.3410845909381585E-5 </vector>
                <vector>-3.4868503371289826E-5 2.0159859395847994E-6 -2.7946712693849753E-5 2.534741775033975E-6 -1.917706387810601E-5 1.7277853637949563E-5 1.177833770979979E-5 9.841825186013963E-6 5.655747002011768E-6 -4.977530402139876E-6 1.65288477548736E-5 -6.226822965749868E-6 7.967061131611493E-5 -1.1465173846106731E-5 9.392196965456724E-6 -2.44236738379797E-5 2.713056631679741E-5 -2.2768873075580395E-5 4.535005227309434E-6 -2.0225768861988264E-5 3.439237058900571E-5 2.1425371010363687E-6 3.731126627069058E-5 3.147346542119188E-5 -7.569857883534553E-5 4.197232438272487E-6 -1.9420753160439604E-5 -5.248346175138437E-7 1.382963329749063E-6 4.0060577364113815E-6 -2.803881945505381E-5 -2.625346771125398E-6 -1.2262503312219156E-5 -7.5242408375642515E-6 -1.225575308897264E-6 1.918606679104547E-6 3.2585824650422963E-7 -5.892772827287404E-6 2.4193270330080536E-5 -1.5160562724725075E-5 -1.7943998757997463E-5 2.2797890063738095E-6 -1.571453228519466E-5 4.412750584678753E-5 </vector>
                <vector>6.984413336134492E-5 -5.2496525736276684E-5 2.542103002906765E-5 -4.4519798924193205E-5 1.0035610278899188E-7 -3.6187608783566037E-5 -3.3906964290517624E-5 -1.1308000659462826E-5 -4.4979960880597634E-5 3.021155166148503E-5 -4.4215772723298375E-5 5.554237653522003E-5 -1.1465173846106731E-5 8.038187680907741E-5 1.6019104610208283E-5 8.019428844508143E-5 -2.6766683677650013E-5 6.770808781906601E-5 -4.131447884173234E-5 6.724941992226907E-5 -5.29264355392341E-5 1.6937120916027483E-5 -8.089906544212936E-5 -4.526527971454837E-5 9.8105258404545E-5 -5.132767162001467E-5 2.862114705239749E-5 -2.4064452647952505E-5 2.7168750057307604E-6 -3.0026416964520864E-5 1.7309209053996678E-5 -1.3138075959166329E-5 1.2908368576300047E-5 -4.666146282393934E-6 -2.0450955088777863E-5 -9.481737547065391E-6 4.3938880324776466E-5 -1.8878587078102635E-5 4.842211119692981E-5 -6.575963946703215E-6 4.3882164278465645E-5 -1.2665393741813564E-5 -5.0363147666503197E-5 -3.762306250244674E-5 </vector>
                <vector>2.4704114602570437E-5 -1.7890281361896374E-5 -2.2532088498868804E-5 -8.497619566835892E-6 -2.9395671693947413E-5 -9.087072686377552E-7 -1.3761294696231858E-5 -3.5721224311977086E-5 -2.3718558384974532E-5 -1.1068251097226768E-5 -1.669977702419031E-5 7.309008698826295E-6 9.392196965456724E-6 1.6019104610208283E-5 8.275791243163927E-5 1.6707500613099827E-5 2.0952073480580702E-5 1.1257593709416713E-5 3.084168097089076E-5 1.3113753622210955E-5 -2.961129582404147E-5 1.1712600443768493E-5 -5.121141491262655E-5 4.204403798000378E-6 5.158912120984848E-5 -3.859560532117609E-6 2.785949487345864E-5 -6.517759934586837E-6 -1.786842298346247E-5 -5.4308048358083485E-6 -2.3479755424972712E-6 -5.546261783502385E-6 -3.5697691851254814E-5 8.245877056558522E-6 -3.375055217273414E-5 6.537804912733668E-6 4.8584254603585374E-5 -5.015325674987764E-6 -1.636292605522388E-5 1.7849285636102456E-5 1.0401493951293405E-5 1.4252688848496701E-6 -1.4124673449263243E-5 -1.3926405618199703E-5 </vector>
[truncated: 120,414 more chars]
